# Supplementary material for: The role of the tryptophan-NAD + pathway in a mouse model of severe malnutrition induced liver dysfunction
Source: Nat Commun. 2022 Dec 8;13:7576. doi: 10.1038/s41467-022-35317-y (PMC9732354; doi:10.1038/s41467-022-35317-y)
Supplement: Supplementary file 3 — Supplementary Data 1 [file 41467_2022_35317_MOESM3_ESM.xlsx]

## Sheet: Lipidomics
List of lipids measured by Core Metabolomics and Lipidomics Laboratory, University of Cambridge, UK.
Diet/Lipids	CE(15:00)_[M+NH4]1+	CE(16:00)_[M+Na]1+	CE(16:00)_[M+NH4]1+	CE(16:01)_[M+NH4]1+	CE(18:01)_[M+Na]1+	CE(18:01)_[M+NH4]1+	CE(18:02)_[M+Na]1+	CE(22:05)_[M+Na]1+	CE(22:06)_[M+NH4]1+	Cer(36:02)_[M+H-H2O]1+	Cer(38:01)_[M+H-H2O]1+	Cer(40:02)_[M+H-H2O]1+	Cer(42:01)_[M+H]1+	Cer(42:01)_[M+H-H2O]1+	Cer(42:02)_[M+H-H2O]1+	Cholesterol)_[M+H-H2O]1+	DG(24:00)_[M+H-H2O]1+	DG(26:00)_[M+H-H2O]1+	DG(28:00)_[M+H-H2O]1+	DG(28:01)_[M+H-H2O]1+	DG(29:00)_[M+H-H2O]1+	DG(30:00)_[M+H-H2O]1+	DG(30:01)_[M+H-H2O]1+	DG(30:02)_[M+H-H2O]1+	DG(30:03)_[M+H-H2O]1+	DG(31:01)_[M+H-H2O]1+	DG(32:00)_[M+H-H2O]1+	DG(32:01)_[M+H-H2O]1+	DG(32:02)_[M+H-H2O]1+	DG(32:03)_[M+H-H2O]1+	DG(33:00)_[M+H-H2O]1+	DG(33:01)_[M+H-H2O]1+	DG(33:02)_[M+H-H2O]1+	DG(34:01)_[M+H-H2O]1+	DG(34:01)_[M+NH4]1+	DG(34:02)_[M+H-H2O]1+	DG(34:02)_[M+NH4]1+	DG(34:03)_[M+H-H2O]1+	DG(34:04)_[M+H-H2O]1+	DG(35:01)_[M+H-H2O]1+	DG(35:02)_[M+H-H2O]1+	DG(35:03)_[M+H-H2O]1+	DG(35:03)_[M+NH4]1+	DG(35:06)_[M+NH4]1+	DG(36:01)_[M+H-H2O]1+	DG(36:02)_[M+H-H2O]1+	DG(36:02)_[M+NH4]1+	DG(36:03)_[M+H-H2O]1+	DG(36:03)_[M+NH4]1+
18%	0.21145	0	0.0102771	0.0290311	0.104303	0.0175262	0.0392721	0.0400816	0.0621738	0.0120444	0.0443122	0.152592	0.0365068	1.21926	2.30996	11.6932	0.517385	0.343311	0.407902	0.0162379	0.0289446	0.749584	0.0765957	0.0314588	0.0117484	0	2.9971	2.33132	0.700537	0.0255309	0.0173506	0.0307244	0.00908954	17.6961	0.0354637	20.8676	0.140903	2.55389	0	0.0678205	0.0422025	0.0139335	0.0295902	0.315495	1.60592	13.0249	0.0887282	16.3386	0.24019
18%	0.461257	0	0	0.00622978	0.0985586	0.212785	0.0206996	0.0511726	0.0074565	0.00389087	0.120909	0.34087	0.0433233	1.14742	2.69007	20.244	0.111501	0.0820709	0.116642	0	0.022541	0.668893	0.228452	0	0.0157207	0.00591477	3.84143	5.58614	1.18485	0.0544404	0.0244739	0.2745	0.0786059	38.998	0.323143	32.3935	0.549133	3.90647	0.0545361	0.0732344	0.280388	0.0209342	0.00759357	0.332839	2.35037	22.033	0.782256	22.4242	0.754756
18%	0.181814	0.0131249	0.0110813	0.821084	0.357408	0.758127	0.0259915	0.0573162	0.0193308	0.00720108	0.0409129	0.132266	0.0351291	0.958385	1.57352	13.031	0.146272	0.0809204	0.0829998	0.0136606	0.014814	0.450177	0.0858353	0.00785118	0.00765194	0	2.55341	2.33245	0.841491	0.0142936	0.0322604	0.10718	0.0235046	16.4923	0.0558877	19.5772	0.103873	2.87954	0.00795015	0	0.104356	0.0105531	0.00708694	0.108076	1.25589	11.1693	0.105576	15.3992	0.246877
18%	0.310043	5.19e-05	0	0.00628378	0.00735637	0.0343064	0.00697084	0.0924957	0.030699	0.00598466	0.0907764	0.161328	0.0319601	0.813844	2.25398	9.48799	0.102649	0.0562607	0.112953	0.0104842	0.0269377	0.42867	0.0385418	0	0	0.00515345	1.53683	1.96863	0.577304	0.0176004	0.0237193	0	0.0128857	14.7213	0.108977	14.4779	0.144096	1.99922	0.0100867	0.0407076	0.0568706	0.0175588	0	0.0134364	1.68928	13.1719	0.305587	13.4752	0.383861
18%	0.418316	0	0.0082732	0.00801554	0.0204678	0.109981	0.00855299	0.0789688	0.0432436	0.0105949	0.165015	0.242734	0.0372435	1.2187	3.04268	14.692	0.21657	0.170769	0.156099	0.00816858	0.0264173	0.677236	0.180693	0.00907464	0	0.03271	2.33618	2.70056	0.304605	0.00452733	0.00663336	0.0901709	0.0144853	18.3109	0.239621	13.8231	0.136865	1.28383	0.0290386	0.0179713	0.0160631	0.0309197	0.00675599	0.0126364	1.83501	10.737	0.245821	8.65257	0.176584
18%	0.0870554	0.00226951	0.0114454	0.0137441	0.0139783	0.0886812	0.00281165	0.0146474	0.00984359	0	0.0428535	0.0334289	0.0623406	0.5042	0.998389	7.64459	0.142402	0.108302	0.281149	0.184935	0.0644783	1.64706	1.46011	0.393385	0.00933971	0.353697	7.45855	17.1716	5.63156	0.747143	0.12061	0.735756	0.389674	75.7582	0.3235	60.3451	0.443175	12.4987	0.868811	0.319383	0.494271	0.169762	0.0144088	0.0328239	4.20953	43.9515	0.535746	37.0324	0.506201
1%	0.0836865	0.0236269	0.135416	0.370842	0.256057	1.00223	0.157701	0.0137007	0.00234699	0.00182028	0.023624	0.00732453	0.0122006	0.216847	0.348531	42.9176	0.0314756	0.0170695	0.285946	0.160872	0.00810916	2.00353	1.64282	0.527823	0.0721426	0.0724223	12.2842	18.0344	7.28626	0.731524	0.111864	0.511977	0.371704	63.6279	0.134614	74.9697	0.260124	18.5999	1.10406	0.46663	0.699816	0.369951	0.011891	0.125653	10.2084	58.866	0.252282	74.4909	0.394807
1%	0.0749357	0.0395046	0.134258	0.398736	0.870085	2.19791	0.397694	0.0176127	0.00533017	0.00228632	0.019002	0.0162078	0.0415089	0.407927	0.438546	62.2122	0.0233788	0.0328509	0.290049	0.0844812	0.00367299	1.69991	1.21101	0.374282	0.0311225	0.0442873	7.66357	12.528	5.13033	0.397078	0.0743613	0.4605	0.272662	52.6383	0.189889	53.8321	0.291786	12.7228	0.667385	0.464052	0.729681	0.349473	0.02257	0.0253527	13.0061	63.3086	0.412264	67.5557	0.495362
1%	0.183619	0.0148204	0.133596	0.802472	2.29727	4.31746	0.684293	0.0271396	0.0177888	0.00687928	0.0381431	0.0349755	0.0350744	0.862507	1.17207	145.555	0.816452	0.656815	0.723385	0.0423183	0.191797	1.73397	0.627582	0.0248323	0.0168802	0.00746181	4.24125	6.91531	2.51591	0.105092	0.174373	0.29321	0.102628	29.5189	0.214018	25.2041	0.263464	5.12661	0.137113	0.235459	0.444991	0.0703228	0.0207681	0.142147	5.87878	47.6752	0.87941	32.6659	0.686538
1%	0.582733	0.1055	0.534132	2.06034	2.10685	9.26826	0.743433	0.283103	0.0294591	0.00493161	0.0639776	0.0919803	0.115869	1.26046	2.11925	197.339	0.0426486	0.0154812	0.0553397	0.00545418	0.0114419	0.577723	0.339096	0.0104852	0	0.0553936	1.77827	3.86886	1.52395	0.120024	0.0428293	0.240292	0.0783341	15.9365	0.313812	15.6367	0.415035	3.20432	0.0216869	0.223012	0.39124	0.0272641	0.0172786	0.0124068	3.65054	26.1537	0.969334	20.9421	0.787158
1%	0.0953907	0.00518547	0.103613	0.338459	0.486428	2.35609	0.189443	0.0269565	0.00501523	0.00351782	0.0686623	0.0113972	0.030147	0.377314	0.446491	61.7626	0.0178146	0.0244114	0.18244	0.0420307	0.00104439	1.34334	1.02445	0.325161	0.0160763	0.0470968	6.29265	11.3541	4.46476	0.393858	0.0822105	0.454225	0.242607	56.7956	0.15295	49.6435	0.227387	10.8293	0.580313	0.570018	0.815032	0.362013	0.00758929	0.00330888	16.3273	77.9693	0.422079	69.8281	0.48158
1%	0.0954394	0.00771534	0.172209	0.59218	0.892551	5.39206	0.334206	0.0273171	0.0250953	0.00301477	0.0350542	0.0141057	0.0519835	0.692322	0.910079	112.353	0.0518047	0.0339567	0.101447	0.000833179	0.0130502	0.993755	0.596621	0.108078	0	0.0169652	4.18342	7.71783	3.27666	0.413557	0.0170095	0.3847	0.143315	42.4398	0.594305	37.6034	0.899741	6.47744	0.147117	0.48697	0.694217	0.202694	0.093706	0.0160363	9.55559	58.8912	2.10422	53.7961	2.20005
1%+NAM	0.171959	0.0496413	0.172478	0.500743	0.819661	3.31485	0.369904	0.0227774	0.0128965	0.00573858	0.023146	0.0234013	0.0308084	0.423214	0.561969	84.121	0.0530057	0.054651	0.225951	0.033306	0.00989835	1.59348	0.958495	0.343604	0.0138729	0.0433588	9.48893	11.5032	4.47721	0.45947	0.0854613	0.41306	0.232172	52.8985	0.378494	54.74	0.634985	11.907	0.648813	0.45412	0.685884	0.306778	0.0604652	0.0919879	12.3604	62.4952	1.13318	66.3759	1.38546
1%+NAM	0.294082	0.0432449	0.162183	0.585705	0.621927	2.75489	0.320716	0.0266792	0	0.043321	0.0544878	0.111662	0.0406238	0.502435	0.855803	81.3859	0.00330389	0.00370073	0.225466	0.0371016	0.0030626	1.59509	1.0721	0.326415	0.0163836	0.0374865	9.02868	12.4691	4.47299	0.422111	0.0551519	0.422681	0.232298	48.7201	0.418555	53.3894	0.870014	12.2426	0.654779	0.39958	0.604923	0.295586	0.0933773	0.118319	8.68043	52.5966	1.37371	56.4204	1.66467
1%+NAM	0.0730393	0.0591	0.0903697	0.300679	0.922636	1.83112	0.2813	0.0418738	0.00878789	0.00823316	0.0348595	0.0338757	0.0455682	0.557236	0.576237	61.5665	0.0255329	0.011081	0.172496	0.0267637	0.00414197	1.7173	1.13825	0.242183	0	0.0171367	8.5756	13.6962	4.62685	0.308841	0.0507263	0.3777	0.229007	53.4606	0.124991	48.9266	0.246469	10.8436	0.485987	0.423732	0.610036	0.218388	0.0136481	0.0129069	10.824	59.6373	0.365354	49.9576	0.369659
1%+NAM	0.0750867	0.0247223	0.0637931	0.331839	0.865609	2.23118	0.440223	0.026941	0.00623262	0.00316241	0.031085	0.0129604	0.0607788	0.473479	0.606274	65.2941	0.117887	0.104028	0.156317	0.0218844	0	1.26717	0.777294	0.217895	0	0.0349185	6.36892	11.1401	4.12877	0.267087	0.0828621	0.569774	0.319027	57.4272	0.319745	56.375	0.577204	11.2422	0.519025	0.647572	0.871217	0.371689	0.0816575	0.403049	10.0901	64.3362	1.12257	70.4688	1.43045
1%+NAM	0.302312	0	0.0103175	0.166637	0.193801	1.64663	0.0878503	0.0190091	0.0232759	0.0106414	0.0217768	0.0168344	0.0188723	0.757087	1.36528	56.3458	0.04818	0.0269021	0.118822	0.0159267	0	0.972313	0.948463	0.359729	0.0140678	0.0482061	4.23938	8.00528	5.65203	1.98655	0.00998679	0.379804	0.117762	35.3825	0.519898	38.5377	0.79672	8.5351	0.397324	0.367978	0.775838	0.285696	0.0495959	0.185916	6.60841	50.2178	1.39687	55.4651	1.68954
1%+NAM	0.444761	0.0305633	0.13741	0.737107	0.773067	4.7575	0.277906	0.12324	0.00340524	0.0144125	0.0878497	0.0817082	0.0522607	0.782324	1.51553	110.36	0.133152	0.16443	0.222666	0.0477808	0.00724419	1.45381	0.779191	0.130328	0	0.0307487	7.11494	10.1856	3.07955	0.341788	0.0469412	0.418906	0.165335	51.6709	0.871192	43.201	1.12017	8.03313	0.21272	0.430273	0.592717	0.226301	0.203828	0.345639	8.38178	55.7807	2.78043	51.1622	2.79286
1%+TRP	0.210048	0.103153	0.455307	1.11709	1.60524	9.3822	0.780346	0.0182464	0.016945	0.0066696	0.0239974	0.0269367	0.0546083	0.647357	0.86097	167.648	0	0	0.157821	0.0156889	0.00556391	0.973752	0.60709	0.319181	0.00991186	0.0154923	5.51827	5.70423	2.42606	0.202858	0.0490838	0.372168	0.212697	42.0726	0.546669	40.578	0.847566	5.88906	0.370733	0.500918	0.697454	0.260208	0.10446	0.0539507	7.29917	51.3596	1.8391	59.7892	2.38526
1%+TRP	0.0485516	0.00523472	0.0271863	0.33695	0.975553	1.59412	0.444129	0.00378685	0.00522496	0	0	0.0170569	0.00384517	0.31966	0.380935	59.0318	0.114835	0.0824641	0.249546	0.0341657	0.0242666	1.61493	1.3698	0.325584	0.00979901	0.0147048	7.93013	15.6341	5.72945	0.398974	0.0543428	0.419335	0.274664	52.5071	0.00956171	53.364	0.0537665	13.4874	0.619279	0.375892	0.6024	0.219516	0.00494344	0.0727436	11.4892	65.0747	0.0503357	58.865	0.0746642
1%+TRP	0.172813	0.150081	0.668974	1.89476	1.88335	15.8992	0.733639	0.04328	0.0808643	0.00419859	0.0408206	0.0406594	0.07549	0.525319	0.68656	213.623	0.0673927	0.0650666	0.182559	0.029394	0.00215377	0.912359	0.644197	0.260274	0.0169497	0.0157501	4.88835	7.22074	2.69561	0.242467	0.0655454	0.349813	0.217441	39.3433	0.57411	39.3114	0.859427	7.05774	0.339431	0.413643	0.64438	0.272962	0.0934931	0.0485352	6.36487	51.4677	1.75405	55.4371	1.97838
1%+TRP	0.188646	0.0292666	0.180376	0.514031	0.901786	4.83899	0.327564	0.0848	0.0123626	0	0.0380602	0.0273657	0.0424867	0.653054	0.915037	107.942	0.443616	0.410047	0.394155	0.111119	0.00942668	1.00964	0.618937	0.221741	0.0138972	0.0241585	3.88086	5.6003	2.28709	0.185411	0.0507325	0.387896	0.211896	33.6796	0.279698	33.0799	0.439066	5.88383	0.275116	0.453847	0.747464	0.29327	0.0204773	0.0281557	6.23881	53.7723	0.91615	56.4256	1.16226
1%+TRP	0.129051	0.00833118	0.128705	0.731617	0.932374	6.00583	0.429325	0.0264877	0.011086	0	0.0144268	0.0131333	0.0118942	0.618658	0.98649	151.187	0.0123041	0.0234972	0.0335907	0.00601463	0	0.706772	0.581642	0.141424	0	0.0414103	3.89336	6.58701	4.60772	1.69686	0.0338008	0.35858	0.113218	35.0749	0.439921	36.3563	0.693634	6.78633	0.252752	0.461948	0.780548	0.219364	0.0174264	0.00671641	6.37825	53.5184	1.06543	52.5746	1.33649
1%+TRP	0.219231	0.218212	0.552523	1.44605	2.87918	13.1979	1.39238	0.0298162	0.0875418	0	0.0884456	0.0906047	0.224296	1.05631	0.87748	231.214	0.0446832	0.0408847	0.136335	0.0119928	0.00743192	0.848028	0.612048	0.298749	0.0130648	0.0304179	4.52965	6.03175	2.40918	0.228827	0.0441725	0.419429	0.187172	37.1912	0.528616	36.9971	0.825059	6.35732	0.337254	0.467512	0.708566	0.311688	0.100297	0.0428401	5.79819	50.2702	1.75936	56.0155	2.19652
1%+NR	0.148088	0	0.0169335	0.00734688	0.299621	1.06287	0.0388308	0.0647234	0.00865562	0	0.0212746	0	0.0105832	0.753882	0.97339	47.1037	0.0855778	0.0618903	0.155939	0.0072439	0.0137016	0.975553	0.675719	0.257763	0	0	4.03344	6.11861	2.69729	0.178265	0.0252538	0.279843	0.10246	41.3049	0.072698	37.2926	0.106241	4.87908	0.106994	0.559445	0.638565	0.138957	0.0062741	0.00722622	7.56479	45.9955	0.423116	49.2332	0.568277
1%+NR	0.108334	0.0396851	0.161931	0.477354	0.947978	3.47701	0.366897	0.0111976	0.0145283	0.00198917	0.0311945	0.0125286	0.0550498	0.490043	0.631571	84.8492	0.0292037	0.0291303	0.158656	0.0431045	0.00817597	1.10789	0.877808	0.356653	0.0333325	0.0533496	6.27645	9.99655	4.50117	0.486985	0.0562504	0.495578	0.340293	45.8021	0.24968	55.8759	0.483294	13.6682	0.8244	0.497579	0.887818	0.433765	0.0186455	0.199733	6.82793	57.4068	0.64387	74.6447	1.00535
1%+NR	0.0964164	0.0689473	0.192587	0.466663	1.1127	4.16899	0.444165	0.0347907	0.0236587	0.00364304	0.0321139	0.0167655	0.0847427	0.579011	0.613473	108.529	0.0337745	0.0296574	0.113748	0.0090325	0.00572017	0.901296	0.749373	0.288151	0.0063981	0.0087619	3.70676	7.31651	3.44609	0.245327	0.0312707	0.485941	0.27301	38.9542	0.29409	40.2911	0.451122	7.4691	0.354807	0.602197	0.849058	0.3513	0.0405931	0.0309335	7.10746	52.0002	0.816164	60.3594	1.15649
1%+NR	0.0634913	0.0290687	0.359048	0.92124	0.644453	6.20048	0.302472	0.00436005	0.015761	0.0046146	0.0390322	0.0143922	0.0405131	0.449632	0.513683	124.309	0.0162684	0.0117231	0.200486	0.0542784	0.00531347	1.0393	0.871623	0.387018	0.0280058	0.0493651	5.04666	8.99946	4.14621	0.540488	0.0765358	0.519631	0.321349	46.7452	0.34332	48.6854	0.528958	9.92026	0.543669	0.605479	0.872007	0.407254	0.0411555	0.0254467	9.07305	64.2337	0.969558	71.8554	1.23369
1%+NR	0.350912	0.390082	0.300915	2.10362	3.78087	4.92902	1.51985	0.0347438	0.00655613	0.012354	0.150599	0.0384724	0.996107	1.72684	0.729842	131.599	0.235303	0.234389	0.537732	0.080028	0.359955	1.97903	1.26143	0.427956	0.0181673	0.545774	6.56513	9.5357	3.74423	0.249743	0.47167	1.03985	0.438382	45.519	0.568226	44.4273	0.963942	7.83121	0.392871	0.71056	0.8334	0.280675	0.0855033	0.427281	8.00253	49.907	1.74321	52.4949	2.22386
1%+MET	0.139744	0.0309428	0.148111	0.441746	0.612465	4.221	0.150593	0.0214708	0.0316905	0.0115552	0.0554971	0.010415	0.0345093	0.439067	0.718366	91.1925	0.0385364	0.0317692	0.0781391	0.0026085	0.00252903	0.84536	0.493863	0.164975	0.0103265	0.011447	4.78804	6.73229	2.44299	0.181546	0.0860728	0.480409	0.16042	53.7821	0.446041	40.0903	0.674026	5.48261	0.200729	0.769241	0.852204	0.273251	0.106347	0.0224818	16.6755	71.3799	1.69844	61.8844	1.91203
1%+MET	0.152413	0.0447817	0.190932	0.477761	1.31717	4.85338	0.422734	0.0523512	0.0189689	0.00642588	0.00719891	0.0128818	0.0206852	0.39764	0.709292	113.832	0.0281493	0.0192111	0.195586	0.0190913	0	1.36614	0.738138	0.21103	0.00268319	0.0262343	6.57121	8.39609	2.71602	0.47847	0.138974	0.515486	0.185996	60.2869	0.368977	42.7598	0.542039	5.28827	0.152615	0.837991	0.884691	0.273103	0.0460502	0.0614607	13.3898	65.7365	1.45351	56.466	1.48644
1%+MET	0.105104	0.0388495	0.0773906	0.241813	0.8074	2.17813	0.353046	0.00890829	0.0030742	0.00272384	0.0114161	0.00240381	0.0205112	0.333345	0.533293	63.9714	0.136192	0.115021	0.168545	0.0095781	0	1.1422	0.531901	0.178819	0.00874672	0.0225921	6.81682	7.7041	2.51541	0.122585	0.144821	0.522207	0.224624	66.6721	0.271367	48.271	0.462362	5.8956	0.243661	0.798802	0.867775	0.280349	0.0554867	0.278597	14.8964	71.2838	1.12793	65.9773	1.33439
1%+MET	0.0146905	0.0026714	0.0177722	0.0694738	0.0871438	0.416911	0.0256745	0.00428905	0	0.00297011	0.00475231	0.00100089	0.00163666	0.0901239	0.154872	19.6893	0.00563717	0.00610629	0.162565	0.0541335	0.0047139	1.53194	0.850891	0.268407	0.0417766	0.0543027	12.0638	12.9822	4.10573	0.284927	0.170097	0.554791	0.281981	81.4766	0.0603192	67.156	0.129933	11.762	0.607758	0.647381	0.76142	0.316508	0.00557856	0.0103912	15.7359	66.7624	0.148181	69.9719	0.224382
1%+MET	0.0505052	0.0111178	0.0132409	0.0371994	0.212263	0.531453	0.0212986	0.00683661	0.00206782	0.00252754	0.0248654	0.0074081	0.0215534	0.259922	0.324379	24.279	0.0207636	0.0139423	0.105834	0.00923618	0.0102753	1.32081	0.654202	0.164225	0.00642307	0.0185948	9.78051	10.4155	3.00201	0.157297	0.0998777	0.38764	0.206365	76.6427	0.120477	53.6114	0.158951	8.485	0.350745	0.571838	0.716604	0.261357	0.0144855	0.01584	19.5837	73.9588	0.315278	63.6105	0.361538
1%+MET	0.0758093	0.0283704	0.113726	0.254499	0.452594	1.80372	0.132025	0.0047792	0.0122754	0.00318778	0.0108705	0.0139429	0.0109139	0.296405	0.424752	50.6116	0.0021735	0.00148912	0.134909	0.0219782	0	1.39787	0.657567	0.21117	0.0128195	0.0280758	9.65716	9.8843	3.07226	0.183225	0.135341	0.495516	0.237694	79.2753	0.232155	54.3324	0.317677	7.65649	0.341182	0.714835	0.830111	0.313133	0.0406538	0.0232902	17.0332	74.0995	0.69277	69.2499	0.83331
[truncated: 551 more columns]

## Sheet: Metabolomic
List of metabolites measured by The Metabolomics Innovation Centre, Canada.
Metabolites/Diet	1%	1%	1%	1%	1%	18%	18%	18%	18%	18%	1%+NAM	1%+NAM	1%+NAM	1%+NAM	1%+NAM	1%+NAM	1%+NAM	1%+NR	1%+NR	1%+NR	1%+NR	1%+NR	1%+TRP	1%+TRP	1%+TRP	1%+TRP	1%+TRP	1%+MET	1%+MET	1%+MET	1%+MET	1%+MET
AMP	1.96	1.625	1.678	1.38	1.657	1.626	2.993	4.414	1.801	3.782	4.757	1.417	2.253	2.039	2.495	2.827	3.409	3.162	2.309	2.077	2.004	2.064	2.098	1.758	2.257	2.776	2.492	2.373	1.8	1.615	1.95	2.602
ADP	1.816	1.446	1.142	1.45	1.434	1.686	2.396	3.273	0.963	3.303		1.34	1.362	2.31	1.972	2.048	0.935	1.974	0.819	0.968	2.158	1.328	2.107	1.259	1.186	1.377	1.016	2.177	1.507	0.682	1.704	2.464
ATP	0.572	0.421	0.921	0.913	0.889	1.465	1.304	1.023	1.081	1.803	1.413	0.506	1.498	1.73	2.124	3.079	3.186	1.887	1.811	1.416	1.161	2.112	1.442	0.918	1.013	2.603	2.644	2.101	1.234	1.498	1.231	2.497
GMP	0.193	0.225	0.254	0.278	0.78	0.654	2.421	4.031	1.55	7.716		0.127	0.959	1.105	0.731	1.43	0.817	1.929	0.466	0.507	0.636	0.56	0.373	0.492	0.276	1.585	1.067	1.314	0.653	0.593	1.293	2.206
GDP	0.351	0.303	0.205	0.25	0.258	0.347	0.28	0.324	0.224	0.349	0.349	0.251	0.245	0.408	0.442	0.51	0.238	0.294	0.188	0.2	0.293	0.245	0.353	0.313	0.252	0.294	0.228	0.364	0.331	0.281	0.326	0.606
GTP	0.068	0.019	0.026	0.029	0.03	0.036	0.023	0.023	0.038	0.058	0.02	0.02	0.037	0.06	0.102	0.174	0.162	0.063	0.045	0.044	0.024	0.084	0.059	0.037	0.03	0.098	0.084	0.055	0.037	0.059	0.037	0.122
UMP	0.468	0.58	0.442	0.67	1.476	1.357	5.456	8.553	5.386	11.742		0.328	2.548	1.733	1.065	1.953	2.198	3.328	1.048	0.992	1.462	0.896	0.621	0.757	0.504	2.35	1.366	2.289	1.191	1.32	1.648	2.948
UDP	0.022	0.015	0.024	0.018	0.022	0.028	0.032	0.047	0.018	0.041	0.043	0.015	0.018	0.039	0.037	0.04	0.021	0.042	0.028	0.02	0.022	0.02	0.047	0.017	0.016	0.02	0.019	0.038	0.016	0.012	0.019	0.037
UTP	0.19	0.269	0.169	0.253	0.44	0.576	0.592	0.212	0.543	0.959	0.602	0.137	0.805	1.457	2.085	1.868	2.569	1.55	0.447	0.317	0.509	0.98	0.511	0.47	0.396	1.799	1.963	0.877	0.339	0.452	0.311	1.145
cyclic.ADP.ribose	0.445	0.224	0.452	0.698	0.845	0.737	1.307	1.717	0.473	1.892	1.834	0.089	0.417	0.87	1.369	2.647	1.528	1.634	1.214	1.053	0.949	1.285	0.8	0.677	0.542	1.513	1.334	1.194	1.109	0.769	1.041	2.248
cyclic.AMP	0.0109	0.0099	0.0128	0.0057	0.009	0.0099	0.0169	0.0158	0.0113	0.0213	0.018	0.0108	0.0223	0.0185	0.0171	0.0232		0.0166	0.012	0.0104	0.0107	0.0124	0.0118	0.0113	0.0124	0.0212	0.011	0.0159	0.0267	0.0239	0.0157	0.0314
6-P-Gluconate	0.5549	0.9308	2.345	2.4575	5.606	2.4213	2.4639	2.4528	5.3537	6.5632	5.3031	1.1856	5.1277	3.0911	5.1773	2.4698		8.5778	5.0248	3.2941	1.6697	6.6843	7.9197	5.5432	4.0953	6.9788	7.1019	7.5926	1.1872	1.4438	1.5276	1.4691
Acetylglucosamine-1P	6.8269	5.6788	6.4339	3.1063	7.7637	12.0944	17.6996	20.1693	14.3925	21.7145		4.6913	10.3726	11.847	9.2196	7.7821	5.5503	8.8703	6.8093	5.5751	5.8921	6.1718	8.8655	6.3347	6.4642	12.7603	8.6068	7.5349	6.6776	4.997	6.7785	7.8883
Acetyl-Phosphate	6.951	5.826	20.958	14.605	28.523	8.991	9.861	11.621	13.518	16.066	15.299	11.362	25.885	13.586	7.438	9.703		15.545	17.947	17.828	7.781	8.075	20.021	17.994	20.587	15.201	14.957	10.534	4.981	4.761	6.139	8.487
ADP-Glucose	0.00264	0.00044	0.00305	0.00012	0.001	0.00075	0.00532	0.00538	0.00439	0.00654	0.00794	0.0004	0.00842	0.0048	0.00445	0.00169		0.00842	0.00161	0.00214	0.00191	0.00159		0.00104	0.00329	0.00364	0.00335	0.00202	0.00211	0.00129	0.0009	0.00112
2,3-bisP-Glycerate	0.0279	0.036	0.0237	0.0405	0.035	0.0764	0.0193	0.018	0.1085	0.0171	0.0194	0.2299	0.0357	0.0845	0.0408	0.1696	0.2685	0.0856	0.0181	0.0145	0.0128	0.0383	0.0525	0.1671	0.015	0.084	0.1233	0.1125	0.0136	0.0495	0.0279	0.1877
DHAP	0.771	0.659	2.272	2.295	1.905	1.701	1.085	0.909	1.164	1.193	0.889	2.349	2.475	2.662	1.836	3.018	4.733	2.359	2.067	1.473	0.529	2.005	3.979	1.883	2.591	2.638	3.26	2.289	1.391	1.575	0.999	0.783
total of Fructose-bisP/Glucose-1,6-bisP	0.252	0.358	1.33	0.62	0.546	0.936	0.402	0.435	0.535	0.506	0.609	0.75	1.41	1.284	1.28	1.114	1.08	1.41	1.136	1.178	0.447	1.269	0.986	1.088	1.197	1.784	1.341	1.279	0.708	1.073	0.829	0.536
Fructose-6P	39.172	47.632	97.696	53.225	113.261	32.471	56.33	59.835	53.917	69.611	82.176	64.098	89.007	41.238	31.469	25.877	60.564	46.419	75.775	76.315	30.371	34.564	70.043	67.381	112.075	54.303	41.983	40.233	23.651	27.746	28.139	25.012
Glucosamine-6P	1.414	2.962	3.994	2.647	2.768	2.585	3.163	3.475	2.432	4.421	4.584	1.673	1.482	2.722	2.192	1.377	2.117	2.694	7.454	5.913	2.289	2.879	3.347	2.022	8.574	2.773	2.249	4.157	1.456	1.447	1.18	1.137
Glycerate-2- or 3-P	2.494	3.168	14.756	4.155	4.906	4.856	7.69	3.164	36.181	4.236	7.05	4.984	23.099	8.358	10.802	12.85		12.929	17.943	14.223	4.095	8.139	11.739	16.743	16.627	13.76	21.839	7.338	9.357	16.596	13.385	15.728
Glycerol-3-P	7.273	9.53	24.875	11.2	8.03	11.301	7.512	11.61	6	12.221	11.891	34.2	12.378	18.237	8.519	4.242		15.349	45.817	27.676	13.538	12.426	46.296	27.747	91.682	16.904	22.431	9.537	8.839	6.925	4.713	3.281
PEP	1.512	2.144	7.016	2.605	3.253	3.309	4.909	2.465		2.58	4.339	2.853	11.217	4.364	6.06	7.089		6.553	9.879	8.059	3.008	5.082	6.147	8.366	6.958	7.41	9.539	5.157	4.491	8.41	7.717	10.492
Phosphocreatine		0.006	0.02	0.003	0.012	0.04	0.002						0.015	0.006	0.013	0.046	0.021	0.007	0.002		0.019	0.011	0.021	0.055	0.002	0.018	0.012	0.015	0.002	0.01	0.007	0.058
Ribulose-1,5-bisP	0.0583	0.043	0.111	0.038	0.081	0.088	0.097	0.099	0.358	0.135	0.362	0.095	0.345	0.101	0.2	0.07		0.263	0.1	0.11	0.115	0.143	0.158	0.164	0.101	0.229	0.219	0.178	0.077	0.076	0.029	0.127
Ribulose-5P	3.987	23.105	34.794	27.708	33.091	18.755	34.603	39.074	49.034	22.72	47.377	39.478	42.51	26.869	21.066	37.14		26.604	36.78	37.9	29.666	23.112	50.69	30.158	24.097	31.826	30.846	33.347	20.469	17.905	19.672	23.335
Sedoheptulose-7P	2.34	5.58	15.44	4.61	14.62	5.23	1.79	3.03	5.69	3.71	5.55	6.94	24.69	15.81	4.87	9.23		20.71	10.39	11.33	8.49	5	13	16.39	13.29	13.91	21.54	8.55	1.13	0.85	1.72	9.56
UDP-Glucose	0.018	0.017	0.006	0.004	0.019	0.016	0.093	0.14	0.263	0.18	1.027	0.047	1.095	0.208	0.742	0.241		0.758	0.003	0.005	0.02	0.05	0.038	0.034	0.005	0.584	0.297	0.211	0.009	0.003	0.008	0.084
Acetyl-CoA	0.00343	0.00395	0.0038	0.00531	0.00545	0.00306	0.00329	0.00321	0.00348	0.0036	0.00279	0.00417	0.00327	0.00404	0.00348	0.00369	0.00236	0.00292	0.00256	0.0026	0.00308	0.00365	0.00266	0.00302	0.00368	0.00351	0.00341	0.00273	0.00212	0.00259	0.00432	0.00234
Hs-CoA	0.01237	0.01028	0.00634	0.01246	0.01078	0.02012	0.02144	0.02038	0.09004	0.02285	0.00318	0.01158	0.1247	0.13351	0.06154	0.16043	0.09455	0.00668	0.00254	0.0028	0.06698	0.03708	0.00273	0.00587	0.07362	0.17098	0.15324	0.01205	0.00893	0.01134	0.02589	0.0451
Malonyl-CoA	0.01196	0.01103	0.01203	0.00718	0.00701	0.00231	0.00416	0.0035	0.00799	0.00482	0.00307	0.00498	0.00616	0.00605	0.00305	0.00379	0.00388	0.00256	0.00227	0.00221	0.00262	0.00414	0.00295	0.00237	0.00542	0.00415	0.00335	0.00183	0.00134	0.00158	0.00657	0.00344
Succinyl-CoA	0.03624	0.02223	0.01252	0.02352	0.02052	0.08474	0.07622	0.02757	0.70101	0.15737	0.00873	0.02536	0.05002	0.32613	0.0981	0.22846	0.27945	0.02708	0.02598	0.02626	0.08346	0.13068	0.02175	0.03074	0.14047	0.16021	0.14339	0.02086	0.01887	0.0222	0.29032	0.09583
Erythrose-4P	0.3039	0.6181	0.5929	0.5772	0.3778	0.3729	0.2356	0.2599	0.2252	0.2065	0.3418	0.71	0.6055	0.4455	0.9251	1.68	0.6911	0.506	0.4792	0.3623	0.4803	0.478	0.5489	0.6228	0.7561	0.574	0.57	0.351	0.5447	0.3617	0.3399	0.4205
Glucose	418.8	3805	2261	3848	2723	4381	4527	3684	6313	5094	2150	3410	3275	2436	4178	1963	651	3539	2451	331.6	3726	3827	2389	3116	3554	3166	3629	2620	1518	2402	1292	3225
Glucose-6P	14.87	77.81	63.7	98.71	24.36	10.34	10.24	29.09	41.87	24.09	59.22	66.78	40.53	11.09	70.98	80.18	39.51	56.07	72.86	16.52	16.85	18.82	65.04	104.1	38.27	33.22	34.18	4.839	5.883	5.695	5.36	12.7
Glycerylaldehyde-3P	5.327	4.772	8.044	3.505	5.253	2.169	2.19	2.357	1.685	2.615	10.8	6.646	6.469	6.551	5.611	17.76	8.492	6.168	9.452	5.324	4.655	3.482	8.906	9.775	6.341	8.173	3.279	4.779	7.922	4.991	5.292	4.773
Mannose-6P	16.21	63.97	19.19	59.05	13.31	12.52	12.63	15.51	14.53	15.68	36.09	29.44	16.07	16.82	33.08	33.93	27.34	38.62	35.93	11.67	8.928	9.984	25.37	85.63	15.33	16.91	30.24	6.666	4.844	6.521	12.94	26.76
Ribose-5P	10.57	15.67	6.155	13.74	8.522	7.124	10.03	8.301	9.452	14.12	19.73	16.47	7.271	16.09	20.69			18.18	22.08	17.54	4.71	11.03	16.84	20.86	13.13	12.14	9.452	3.207	8.658	6.864	17.61	7.612
a-Hydroxyglutaric acid	4.032	2.925	1.303	4.587	7.837	23.39	30.36	15	104.5	36.77	4.696	8.429	10.16	6.51	5.255	3.898	3.446	5.886	7.307	3.225	4.73	8.721	5.971	8.336	9.894	8.385	7.43	3.945	3.174	4.442	9.08	1.748
a-Ketoglutaric acid	1.84	3.102	0.6224	6.771	5.503	6.154	4.185	5.444	22.84	8.155	1.796	2.118	11.61	1.882	2.657	2.03	0.9726	2.69	2.428	1.641	2.118	8.902	3.271	1.659	1.942	4.47	1.485	2.829	1.979	4.294	4.312	7.625
Citric acid	6.274	14.52		68.49	43.54	0.1637	0.6885	0.2581	1.13	0.6707	62.46	90.3	72.01	1.478	13.42	0.9754	1.227	0.3962	0.5578	0.6248	0.09648	71.08	100.7	37.77	1.738	81.6	0.4816	54.22	0.6848	37.12	0.36	16.3
Fumaric acid	427.4	1479	537.8	1246	1335	766	920	845.8	1005	1388	582.7	1079	1160	588.2	1500	401.3	266.8	1078	837.8	427.6	828.9	1483	976.9	991.1	513.4	647.5	509.2	626.2	376.3	799.5	446.1	1115
Glycolic acid	28.19	38.94	28.66	44.49	66.08	43.83	39.56	27.91	43.53	44.09	34.81	81.57	35.79	32.68	376.4	155.1	56.31	49.03	47.57	43.96	52.14	157.1	76.35	41.1	105.9	51.74	71.47	28.51	26.49	30.77	29.65	31.83
Isocitric acid	1.744	1.071	0.6229	7.796	2.641	1.295	1.968	1.968	1.071	1.295	2.865	5.333	6.226	0.6229	2.192	0.8471	0.8471	1.52	1.744	1.968	1.071	4.434	8.246	1.744	0.8471	4.21	2.417	1.968	0.6229	2.641	1.071	1.295
Latic acid	1398	6863	2978	6557	4389	7879	8345	7004	11990	11480	2884	7609	9366	7165	13440	6621	2613	7323	5440	1633	6879	9242	3994	5748	6975	6669	9630	6177	6376	6575	3037	6925
Malic acid	447.9	1794	546.1	1416	1330	1148	1253	1264	1200	1319	754.1	1673	2431	837.1	2275	732.1	479.7	1297	991.6	436.6	1149	1899	1417	1913	1015	1540	1104	981.8	662.5	1129	568.4	1632
Pyruvic acid	28.74	64.77	46.17	67.7	50.59	68.41	53.94	101.6	121.2	105.1	25.25	71.96	110.3	70.5	60.25	77.09	54.97	91.16	83.75	45.36	66.12	100.5	42.15	46.65	84.47	73.34	70.98	48.76	59.42	54.19	88.46	77.99
Succinic acid	21.03	31.17	1.31	5.21	7.786	9.041	10.21	32.37	26.2	30.28	14.34	9.652	80.24	6.999	4.234	3.859	1.778	4.789	7.295	1.919	4.461	8.4	7.361	11.82	9.113	11.7	7.186	5.11	4.003	4.707	2.476	8.703
