# Supplementary material for: The role of the tryptophan-NAD + pathway in a mouse model of severe malnutrition induced liver dysfunction
Source: Nat Commun. 2022 Dec 8;13:7576. doi: 10.1038/s41467-022-35317-y (PMC9732354; doi:10.1038/s41467-022-35317-y)
Supplement: Supplementary file 5 — Source Data [file 41467_2022_35317_MOESM5_ESM.xlsx]

## Sheet: Fig. 1
c																		d
	Weight Change D0	Weight Change D1	Weight Change D2	Weight Change D3	Weight Change D4	Weight Change D5	Weight Change D6	Weight Change D7	Weight Change D8	Weight Change D9	Weight Change D10	Weight Change D11	Weight Change D12	Weight Change D13	Weight Change D14				Final Weight Change
18%	0	0.0391304	0.0782609	0.117391	0.156522	0.204348	0.252174	0.313043	0.352174	0.391304	0.426087	0.46087	0.473913	0.486957	0.504348			18%	50.4348
18%	0	0.00884956	0.0176991	0.0265487	0.0973451	0.159292	0.20354	0.238938	0.278761	0.318584	0.358407	0.39823	0.424779	0.451327	0.451327			18%	45.1327
18%	0	0.0540541	0.108108	0.166667	0.225225	0.279279	0.333333	0.387387	0.472973	0.558559	0.63964	0.702703	0.765766	0.828829	0.891892			18%	89.1892
18%	0	0.00909091	0.0181818	0.0272727	0.127273	0.218182	0.281818	0.345455	0.395455	0.445455	0.495455	0.545455	0.595455	0.645455	0.609091			18%	60.9091
18%	0	0.0454545	0.0909091	0.131818	0.172727	0.218182	0.263636	0.309091	0.386364	0.463636	0.545455	0.590909	0.636364	0.681818	0.727273			18%	72.7273
18%	0	0.0185185	0.037037	0.0555556	0.138889	0.222222	0.268519	0.314815	0.356481	0.398148	0.435185	0.472222	0.569444	0.666667	0.601852			18%	60.1852
18%	0	0.0514019	0.102804	0.140187	0.17757	0.308411	0.439252	0.523364	0.570093	0.579439	0.616822	0.672897	0.700935	0.766355	0.766355			18%	76.6355
18%	0	0.049505	0.0990099	0.138614	0.178218	0.277228	0.376238	0.455446	0.49505	0.574257	0.633663	0.673267	0.732673	0.742574	0.742574			18%	74.2574
18%	0	0.0309278	0.0618557	0.0876289	0.113402	0.190722	0.268041	0.28866	0.350515	0.412371	0.474227	0.536082	0.551546	0.56701	0.57732			18%	57.732
18%	0	0.108696	0.217391	0.244565	0.271739	0.369565	0.467391	0.51087	0.543478	0.554348	0.565217	0.576087	0.641304	0.684783	0.771739			18%	77.1739
18%	0	0.010989	0.021978	0.032967	0.043956	0.0549451	0.241758	0.417582	0.505495	0.593407	0.659341	0.725275	0.818681	0.912088	1			18%	100
18%	0	0.0274725	0.0549451	0.175824	0.296703	0.368132	0.43956	0.582418	0.642857	0.703297	0.774725	0.846154	0.917582	0.989011	1.10989			18%	110.989
18%	0	0.0283019	0.0566038	0.0801887	0.103774	0.193396	0.283019	0.330189	0.391509	0.45283	0.514151	0.575472	0.632075	0.688679	0.745283			18%	74.5283
18%	0	0.0721154	0.144231	0.240385	0.336538	0.442308	0.548077	0.644231	0.673077	0.701923	0.764423	0.826923	0.894231	0.961538	1.02885			18%	102.885
18%	0	0.0445545	0.0891089	0.128713	0.168317	0.212871	0.257426	0.277228	0.311881	0.346535	0.381188	0.415842	0.440594	0.465347	0.49505			18%	49.505
1%	0	-0.0275229	-0.0550459	-0.0825688	-0.0825688	-0.0917431	-0.100917	-0.119266	-0.133028	-0.146789	-0.165138	-0.165138	-0.165138	-0.192661	-0.201835			1%	-20.1835
1%	0	-0.0190476	-0.0380952	-0.047619	-0.0571429	-0.0714286	-0.0857143	-0.114286	-0.133333	-0.152381	-0.152381	-0.152381	-0.152381	-0.152381	-0.161905			1%	-16.1905
1%	0	-0.0291262	-0.0582524	-0.0970874	-0.135922	-0.15534	-0.15534	-0.15534	-0.165049	-0.174757	-0.199029	-0.223301	-0.223301	-0.223301	-0.23301			1%	-23.301
1%	0	-0.0291262	-0.0582524	-0.0873786	-0.116505	-0.135922	-0.135922	-0.145631	-0.165049	-0.184466	-0.194175	-0.203883	-0.213592	-0.223301	-0.23301			1%	-23.301
1%	0	-0.025	-0.05	-0.065	-0.08	-0.09	-0.1	-0.11	-0.11	-0.11	-0.105	-0.1	-0.11	-0.12	-0.12			1%	-12
1%	0	-0.00515464	-0.0103093	-0.0206186	-0.0309278	-0.0309278	-0.0618557	-0.0927835	-0.113402	-0.134021	-0.128866	-0.123711	-0.14433	-0.164948	-0.154639			1%	-15.4639
1%	0	-0.0260417	-0.0520833	-0.0833333	-0.114583	-0.135417	-0.135417	-0.145833	-0.166667	-0.1875	-0.213542	-0.239583	-0.223958	-0.208333	-0.25			1%	-25
1%	0	-0.0425532	-0.0851064	-0.106383	-0.12766	-0.148936	-0.148936	-0.148936	-0.148936	-0.159574	-0.175532	-0.191489	-0.202128	-0.212766	-0.223404			1%	-22.3404
1%	0	-0.0111111	-0.0222222	-0.0333333	-0.0444444	-0.0555556	-0.0666667	-0.0777778	-0.0944444	-0.111111	-0.122222	-0.122222	-0.127778	-0.133333	-0.144444			1%	-14.4444
1%	0	-0.0172414	-0.0344828	-0.045977	-0.0574713	-0.0747126	-0.091954	-0.103448	-0.109195	-0.114943	-0.126437	-0.137931	-0.149425	-0.16092	-0.172414			1%	-17.2414
1%	0	-0.0267857	-0.0535714	-0.0669643	-0.0803571	-0.0892857	-0.107143	-0.125	-0.138393	-0.151786	-0.147321	-0.142857	-0.142857	-0.142857	-0.151786			1%	-15.1786
1%	0	-0.0181818	-0.0363636	-0.0454545	-0.0545455	-0.0636364	-0.0636364	-0.0636364	-0.0818182	-0.1	-0.0954545	-0.0909091	-0.104545	-0.118182	-0.109091			1%	-10.9091
1%	0	-0.059633	-0.119266	-0.12844	-0.137615	-0.16055	-0.183486	-0.220183	-0.247706	-0.266055	-0.275229	-0.284404	-0.311927	-0.311927	-0.302752			1%	-30.2752
1%	0	-0.0294118	-0.0588235	-0.0882353	-0.0980392	-0.107843	-0.117647	-0.137255	-0.156863	-0.176471	-0.196078	-0.186275	-0.186275	-0.196078	-0.205882			1%	-20.5882
1%	0	-0.0104167	-0.0208333	-0.03125	-0.0416667	-0.0625	-0.0833333	-0.0833333	-0.125	-0.135417	-0.135417	-0.145833	-0.166667	-0.166667	-0.166667			1%	-16.6667
1%+NAM	0	-0.0357143	-0.0714286	-0.111607	-0.151786	-0.15625	-0.160714	-0.169643	-0.1875	-0.205357	-0.223214	-0.241071	-0.245536	-0.25	-0.25			1%+NAM	-25
1%+NAM	0	-0.0181818	-0.0363636	-0.0545455	-0.0727273	-0.0909091	-0.109091	-0.145455	-0.154545	-0.163636	-0.190909	-0.218182	-0.218182	-0.218182	-0.190909			1%+NAM	-19.0909
1%+NAM	0	-0.037037	-0.0740741	-0.111111	-0.148148	-0.194444	-0.240741	-0.157407	-0.166667	-0.175926	-0.189815	-0.203704	-0.208333	-0.212963	-0.212963			1%+NAM	-21.2963
1%+NAM	0	-0.0240385	-0.0480769	-0.0673077	-0.0865385	-0.110577	-0.134615	-0.153846	-0.168269	-0.182692	-0.201923	-0.211538	-0.221154	-0.230769	-0.240385			1%+NAM	-24.0385
1%+NAM	0	-0.0145631	-0.0291262	-0.0533981	-0.0776699	-0.106796	-0.126214	-0.15534	-0.174757	-0.194175	-0.208738	-0.223301	-0.242718	-0.252427	-0.262136			1%+NAM	-26.2136
1%+NAM	0	-0.0247525	-0.049505	-0.0742574	-0.0990099	-0.123762	-0.148515	-0.178218	-0.183168	-0.188119	-0.19802	-0.19802	-0.20297	-0.207921	-0.217822			1%+NAM	-21.7822
1%+NAM	0	-0.025	-0.05	-0.075	-0.1	-0.125	-0.15	-0.18	-0.185	-0.19	-0.19	-0.2	-0.205	-0.21	-0.22			1%+NAM	-22
1%+NAM	0	-0.037234	-0.0744681	-0.101064	-0.12766	-0.148936	-0.170213	-0.191489	-0.202128	-0.212766	-0.218085	-0.223404	-0.234043	-0.244681	-0.255319			1%+NAM	-25.5319
1%+NAM	0	-0.0163043	-0.0326087	-0.0543478	-0.076087	-0.0923913	-0.108696	-0.130435	-0.146739	-0.163043	-0.173913	-0.184783	-0.190217	-0.195652	-0.206522			1%+NAM	-20.6522
1%+NAM	0	-0.0163043	-0.0326087	-0.0597826	-0.0869565	-0.108696	-0.108696	-0.108696	-0.157609	-0.206522	-0.184783	-0.163043	-0.173913	-0.184783	-0.173913			1%+NAM	-17.3913
1%+NAM	0	-0.0318182	-0.0636364	-0.0818182	-0.1	-0.109091	-0.118182	-0.163636	-0.177273	-0.190909	-0.209091	-0.227273	-0.227273	-0.227273	-0.236364			1%+NAM	-23.6364
1%+NAM	0	-0.0183486	-0.0366972	-0.0550459	-0.0733945	-0.0733945	-0.0733945	-0.119266	-0.123853	-0.12844	-0.155963	-0.183486	-0.183486	-0.183486	-0.174312			1%+NAM	-17.4312
1%+NAM	0	-0.010101	-0.020202	-0.0505051	-0.0808081	-0.111111	-0.121212	-0.141414	-0.171717	-0.181818	-0.19697	-0.212121	-0.232323	-0.242424	-0.252525			1%+NAM	-25.2525
1%+NAM	0	-0.0206186	-0.0412371	-0.056701	-0.0721649	-0.0927835	-0.113402	-0.134021	-0.139175	-0.14433	-0.14433	-0.154639	-0.164948	-0.175258	-0.185567			1%+NAM	-18.5567
1%+NAM	0	-0.0344828	-0.0689655	-0.0862069	-0.103448	-0.126437	-0.126437	-0.126437	-0.149425	-0.172414	-0.143678	-0.114943	-0.12069	-0.126437	-0.114943			1%+NAM	-11.4943
b
	FoodW2kcal				WaterW2
18%	7.3482			18%	3.186
18%	7.2409			18%	4.586
18%	10.1491			18%	5.971
18%	7.8218			18%	4.786
18%	8.8282			18%	6.643
18%	9.7273			18%	4.443
18%	9.3018			18%	4.871
1%	3.4373			1%	5.071
1%	4.1773			1%	2.543
1%	2.8527			1%	3.271
1%	3.6482			1%	3.286
1%	3.4891			1%	3.271
1%+NAM	2.59			1%+NAM	3.243
1%+NAM	2.96			1%+NAM	3.829
1%+NAM	3.8591			1%+NAM	1.843
1%+NAM	3.9109			1%+NAM	2.686
1%+NAM	2.7491			1%+NAM	3.943
d								e
	Weight after fast	Body Length	Weight/Length					Diet	Liver Weight	LW/BW
18%	16.5	15	1.1					18%	0.71	0.0430303
18%	15.2	15.2	1					18%	0.855	0.05625
18%	20.4	16.7	1.22156					18%	1.008	0.0494118
18%	16.7	15	1.11333					18%	0.921	0.0551497
18%	18.8	16.9	1.11243					18%	0.979	0.0520745
18%	16.3	15.2	1.07237					18%	0.91	0.0558282
18%	17.7	14.6	1.21233					18%	0.9	0.0508475
18%	16.9	15.1	1.11921					18%	0.78	0.0461538
18%	14.8	15.1	0.980132					18%	0.641	0.0433108
18%	15.8	13.5	1.17037					18%	0.81	0.0512658
18%	17.2	14.6	1.17808					18%	0.848	0.0493023
18%	18.3	15.2	1.20395					18%	0.992	0.0542077
1%	8.7	13.6	0.639706					1%	0.339	0.0389655
1%	8.3	13	0.638462					1%	0.296	0.0356627
1%	7.5	12.4	0.604839					1%	0.285	0.038
1%	7.3	12.6	0.579365					1%	0.253	0.0346575
1%	8.5	12.4	0.685484					1%	0.307	0.0361176
1%	7.8	12.1	0.644628					1%	0.249	0.0319231
1%	7.6	12.7	0.598425					1%	0.303	0.0398684
1%	7.1	13	0.546154					1%	0.243	0.0342254
1%	7.3	14.2	0.514085					1%	0.269	0.0368493
1%	7.1	14.1	0.503546					1%	0.279	0.0392958
1%+NAM	8.3	12.9	0.643411					1%+NAM	0.304	0.0366265
1%+NAM	9.2	14.3	0.643357					1%+NAM	0.375	0.0407609
1%+NAM	8.2	14.3	0.573427					1%+NAM	0.275	0.0335366
1%+NAM	7.7	14.3	0.538462					1%+NAM	0.29	0.0376623
1%+NAM	7.2	13.5	0.533333					1%+NAM	0.244	0.0338889
1%+NAM	7.8	14.7	0.530612					1%+NAM	0.296	0.0379487
1%+NAM	7.6	13.8	0.550725					1%+NAM	0.286	0.0376316
1%+NAM	6.8	12.2	0.557377					1%+NAM	0.227	0.0333824
1%+NAM	7.1	12.4	0.572581					1%+NAM	0.304	0.0428169
1%+NAM	7.3	12.7	0.574803					1%+NAM	0.296	0.0405479
f
	0h	4h	8h	12h
18%	8.6	7.4	10.5	9.2
18%	10.2	8.7	13	11.3
18%	10.4	10.9	13.5	10.2
18%	12.4	11.1	14.6	12.8
18%	9.9	10.1	9.4	9.2
18%	10.4	10.3	12.3	10
18%	7.1	6.4	9.6	6.1
1%	7.3	6.6	3.9	4.3
1%	3.8	3.7	3.2	1.6
1%	6.7	4.3	5.6	7.9
1%	7.2	6.7	3.3	1.1
1%	8.3	6.7	6	4.6
1%	7	5.4	4.2	4.8
1%	7.5	6.1	3.9	2.3
1%	6.8	5.3	3.4	1.6
1%+NAM	8.2	4.9	2.7	7.6
1%+NAM	5.4	4.4	5.1	4.4
1%+NAM	8.9	7.9	5.2	7.8
1%+NAM	5.2	3.9	2.3	2.1
1%+NAM	10.3	6.4	4.6	3.2
1%+NAM	8.6	5.4	7.7	4.1
1%+NAM	8.4	5.1	7.4	4.3

## Sheet: Fig. 1g
g
	INTERVAL	CHAN	RER	EE
0.18	1	100101	0.778	0.5
0.18	2	100101	0.967	0.5
0.18	3	100101	1.037	0.5
0.18	4	100101	0.998	0.5
0.18	5	100101	1.019	0.5
0.18	6	100101	1.013	0.5
0.18	7	100101	0.997	0.4
0.18	8	100101	1.02	0.4
0.18	9	100101	1.018	0.4
0.18	10	100101	1.042	0.4
0.18	11	100101	1.029	0.5
0.18	12	100101	1.02	0.4
0.18	13	100101	1.022	0.3
0.18	14	100101	1.018	0.4
0.18	15	100101	1.059	0.4
0.18	16	100101	1.062	0.4
0.18	17	100101	1.041	0.4
0.18	18	100101	1.062	0.4
0.18	19	100101	1.076	0.4
0.18	20	100101	1.035	0.3
0.18	21	100101	1.07	0.4
0.18	22	100101	1.007	0.3
0.18	23	100101	0.948	0.3
0.18	24	100101	1.01	0.5
0.18	25	100101	1.041	0.3
0.18	26	100101	1.031	0.3
0.18	27	100101	1.019	0.3
0.18	28	100101	1.057	0.4
0.18	29	100101	1.013	0.4
0.18	30	100101	1.023	0.3
0.18	31	100101	1.033	0.4
0.18	32	100101	0.932	0.4
0.18	33	100101	1.023	0.4
0.18	34	100101	1.052	0.4
0.18	35	100101	1.059	0.4
0.18	36	100101	1.061	0.5
0.18	37	100101	1.02	0.5
0.18	38	100101	1.051	0.5
0.18	39	100101	1.081	0.5
0.18	40	100101	1.024	0.4
0.18	41	100101	1.083	0.5
0.18	42	100101	1.056	0.5
0.18	43	100101	1.068	0.4
0.18	44	100101	1.075	0.4
0.18	45	100101	1.048	0.4
0.18	46	100101	1.091	0.4
0.18	47	100101	1.083	0.4
0.18	48	100101	1.069	0.5
0.18	49	100101	1.075	0.4
0.18	50	100101	1.082	0.4
0.18	51	100101	1.106	0.4
0.18	52	100101	1.073	0.4
0.18	53	100101	1.114	0.4
0.18	54	100101	1.092	0.5
0.18	55	100101	1.065	0.5
0.18	56	100101	1.054	0.5
0.18	57	100101	1.056	0.5
0.18	58	100101	1.062	0.5
0.18	59	100101	1.058	0.5
0.18	60	100101	1.073	0.4
0.18	61	100101	1.062	0.5
0.18	62	100101	1.029	0.5
0.18	63	100101	1.012	0.5
0.18	64	100101	1.028	0.5
0.18	65	100101	1.04	0.5
0.18	66	100101	0.948	0.5
0.18	67	100101	0.853	0.4
0.18	68	100101	0.796	0.3
0.18	69	100101	0.777	0.3
0.18	70	100101	0.764	0.3
0.18	71	100101	0.784	0.4
0.18	72	100101	0.95	0.4
0.18	73	100101	0.912	0.3
0.18	74	100101	0.815	0.3
0.18	75	100101	0.791	0.3
0.18	76	100101	0.975	0.5
0.18	77	100101	0.97	0.4
0.18	78	100101	0.815	0.4
0.18	79	100101	0.807	0.4
0.18	80	100101	0.959	0.4
0.18	81	100101	0.859	0.4
0.18	82	100101	0.767	0.4
0.18	83	100101	0.756	0.3
0.18	84	100101	0.895	0.4
0.18	85	100101	0.841	0.3
0.18	86	100101	0.837	0.4
0.18	87	100101	0.948	0.5
0.18	88	100101	0.91	0.5
0.18	89	100101	0.802	0.5
0.18	90	100101	0.804	0.4
0.18	91	100101	0.751	0.4
0.18	92	100101	0.746	0.4
0.18	93	100101	0.753	0.4
0.18	94	100101	0.756	0.4
0.18	95	100101	0.985	0.4
0.18	96	100101	0.871	0.4
0.18	97	100101	0.787	0.4
0.18	98	100101	0.789	0.4
0.18	99	100101	0.934	0.4
0.18	100	100101	0.835	0.4
0.18	101	100101	0.76	0.4
0.18	102	100101	0.789	0.4
0.18	103	100101	0.949	0.4
0.18	104	100101	0.837	0.4
0.18	105	100101	0.808	0.3
0.18	106	100101	0.804	0.4
0.18	107	100101	0.999	0.4
0.18	108	100101	0.928	0.3
0.18	109	100101	0.822	0.3
0.18	110	100101	0.835	0.4
0.18	111	100101	1.026	0.4
0.18	112	100101	0.993	0.5
0.18	113	100101	1.048	0.4
0.18	114	100101	1.037	0.4
0.18	115	100101	1.05	0.5
0.18	116	100101	1.016	0.5
0.18	117	100101	1.052	0.5
0.18	118	100101	1.046	0.5
0.18	119	100101	1.047	0.5
0.18	120	100101	1.059	0.5
0.18	121	100101	1.044	0.5
0.18	122	100101	1.062	0.5
0.18	123	100101	1.067	0.5
0.18	124	100101	1.056	0.5
0.18	125	100101	1.051	0.4
0.18	126	100101	1.087	0.5
0.18	127	100101	1.064	0.5
0.18	128	100101	1.048	0.4
0.18	129	100101	0.987	0.4
0.18	130	100101	0.915	0.4
0.18	131	100101	0.855	0.4
0.18	132	100101	1.006	0.5
0.18	133	100101	0.984	0.4
0.18	134	100101	1.009	0.4
0.18	135	100101	0.974	0.4
0.18	136	100101	0.999	0.4
0.18	137	100101	1.057	0.5
0.18	138	100101	1.031	0.5
0.18	139	100101	1.066	0.5
0.18	140	100101	1.07	0.5
0.18	141	100101	1.064	0.5
0.18	142	100101	1.067	0.5
0.18	143	100101	1.045	0.5
0.18	144	100101	1.021	0.5
0.18	145	100101	1.048	0.5
0.18	146	100101	1.05	0.5
0.18	147	100101	1.032	0.5
0.18	148	100101	0.914	0.4
0.18	149	100101	0.825	0.4
0.18	150	100101	0.773	0.4
0.18	151	100101	0.776	0.4
0.18	152	100101	0.776	0.4
0.18	153	100101	0.961	0.5
0.18	154	100101	0.95	0.4
0.18	155	100101	0.821	0.3
0.18	1	100102	0.759	0.5
0.18	2	100102	0.98	0.4
0.18	3	100102	0.968	0.5
0.18	4	100102	0.955	0.4
0.18	5	100102	0.893	0.5
0.18	6	100102	1.028	0.4
0.18	7	100102	1.033	0.5
0.18	8	100102	1.029	0.3
0.18	9	100102	1.015	0.3
0.18	10	100102	1.043	0.4
0.18	11	100102	1.012	0.5
0.18	12	100102	0.953	0.3
0.18	13	100102	1.033	0.3
0.18	14	100102	0.947	0.3
0.18	15	100102	1.028	0.4
0.18	16	100102	1.039	0.3
0.18	17	100102	1.029	0.3
0.18	18	100102	1.041	0.3
0.18	19	100102	1.056	0.3
0.18	20	100102	1.051	0.4
0.18	21	100102	1.032	0.4
0.18	22	100102	1.072	0.3
0.18	23	100102	1.011	0.3
0.18	24	100102	1.035	0.5
0.18	25	100102	1.044	0.4
0.18	26	100102	1.033	0.4
0.18	27	100102	0.984	0.4
0.18	28	100102	1.001	0.3
0.18	29	100102	0.931	0.4
0.18	30	100102	1.024	0.4
0.18	31	100102	0.997	0.3
0.18	32	100102	1.016	0.3
0.18	33	100102	1.051	0.4
0.18	34	100102	1.053	0.5
0.18	35	100102	1.031	0.5
0.18	36	100102	1.047	0.5
0.18	37	100102	1.011	0.5
0.18	38	100102	1.054	0.5
0.18	39	100102	1.027	0.5
0.18	40	100102	1.023	0.5
0.18	41	100102	1.041	0.5
0.18	42	100102	1.059	0.4
0.18	43	100102	1.046	0.5
0.18	44	100102	1.052	0.3
0.18	45	100102	1.059	0.4
0.18	46	100102	1.072	0.4
0.18	47	100102	1.055	0.5
0.18	48	100102	1.066	0.5
0.18	49	100102	1.069	0.5
0.18	50	100102	1.051	0.5
0.18	51	100102	1.045	0.5
0.18	52	100102	1.056	0.5
0.18	53	100102	1.058	0.5
0.18	54	100102	1.054	0.4
0.18	55	100102	1.068	0.4
0.18	56	100102	1.06	0.3
0.18	57	100102	1.051	0.4
0.18	58	100102	1.067	0.5
0.18	59	100102	1.06	0.5
0.18	60	100102	1.073	0.5
0.18	61	100102	1.05	0.5
0.18	62	100102	1.072	0.4
0.18	63	100102	1.063	0.5
0.18	64	100102	1.063	0.5
0.18	65	100102	0.997	0.4
0.18	66	100102	0.949	0.4
0.18	67	100102	0.858	0.3
0.18	68	100102	0.844	0.4
0.18	69	100102	0.995	0.5
0.18	70	100102	0.93	0.4
0.18	71	100102	0.828	0.3
0.18	72	100102	0.786	0.3
0.18	73	100102	0.941	0.4
0.18	74	100102	0.9	0.4
0.18	75	100102	0.862	0.4
0.18	76	100102	0.815	0.3
0.18	77	100102	0.795	0.4
0.18	78	100102	0.913	0.4
0.18	79	100102	0.84	0.3
0.18	80	100102	0.794	0.4
0.18	81	100102	0.777	0.3
0.18	82	100102	0.917	0.4
0.18	83	100102	0.943	0.5
0.18	84	100102	0.928	0.4
0.18	85	100102	0.774	0.4
0.18	86	100102	0.822	0.4
0.18	87	100102	0.941	0.5
0.18	88	100102	0.85	0.3
0.18	89	100102	0.808	0.5
0.18	90	100102	0.911	0.4
0.18	91	100102	0.828	0.4
0.18	92	100102	0.941	0.3
0.18	93	100102	0.921	0.5
0.18	94	100102	0.944	0.4
0.18	95	100102	0.812	0.4
0.18	96	100102	0.96	0.5
0.18	97	100102	0.885	0.4
0.18	98	100102	0.775	0.4
0.18	99	100102	0.817	0.5
0.18	100	100102	0.974	0.4
0.18	101	100102	0.907	0.4
0.18	102	100102	0.992	0.4
0.18	103	100102	0.968	0.5
0.18	104	100102	0.971	0.4
0.18	105	100102	0.84	0.4
0.18	106	100102	0.794	0.4
0.18	107	100102	0.798	0.4
0.18	108	100102	0.961	0.4
0.18	109	100102	0.933	0.4
0.18	110	100102	0.937	0.4
0.18	111	100102	0.973	0.4
0.18	112	100102	0.949	0.5
0.18	113	100102	1.027	0.5
0.18	114	100102	0.97	0.5
0.18	115	100102	1.004	0.5
0.18	116	100102	1.022	0.5
0.18	117	100102	0.992	0.5
0.18	118	100102	1.034	0.5
0.18	119	100102	1.033	0.5
0.18	120	100102	1.058	0.5
0.18	121	100102	1.046	0.5
0.18	122	100102	1.034	0.5
0.18	123	100102	1.059	0.5
0.18	124	100102	1.049	0.5
0.18	125	100102	1.058	0.5
0.18	126	100102	1.012	0.4
0.18	127	100102	0.954	0.4
0.18	128	100102	0.974	0.5
0.18	129	100102	1.052	0.5
0.18	130	100102	1.045	0.5
0.18	131	100102	1.041	0.5
0.18	132	100102	1.034	0.5
0.18	133	100102	0.978	0.4
0.18	134	100102	0.904	0.4
0.18	135	100102	0.831	0.4
0.18	136	100102	0.916	0.5
0.18	137	100102	1.024	0.5
0.18	138	100102	1.045	0.4
0.18	139	100102	1.01	0.4
0.18	140	100102	1.049	0.5
0.18	141	100102	1.039	0.5
0.18	142	100102	1.052	0.5
0.18	143	100102	1.027	0.5
0.18	144	100102	0.988	0.4
0.18	145	100102	1.035	0.5
0.18	146	100102	1.04	0.5
0.18	147	100102	0.968	0.5
0.18	148	100102	0.864	0.4
0.18	149	100102	0.92	0.4
0.18	150	100102	0.797	0.4
0.18	151	100102	0.76	0.4
0.18	152	100102	0.803	0.4
0.18	153	100102	0.908	0.4
0.18	154	100102	0.784	0.4
0.18	155	100102	0.763	0.4
0.01	1	100103	0.905	0.3
0.01	2	100103	0.917	0.3
0.01	3	100103	0.973	0.3
0.01	4	100103	0.972	0.3
0.01	5	100103	0.957	0.3
0.01	6	100103	0.993	0.2
0.01	7	100103	1.001	0.2
0.01	8	100103	0.976	0.3
0.01	9	100103	0.957	0.3
0.01	10	100103	0.991	0.3
0.01	11	100103	0.969	0.3
0.01	12	100103	0.991	0.2
0.01	13	100103	0.97	0.2
0.01	14	100103	0.982	0.3
0.01	15	100103	0.976	0.3
0.01	16	100103	0.93	0.3
0.01	17	100103	0.98	0.3
0.01	18	100103	0.979	0.3
0.01	19	100103	0.973	0.3
0.01	20	100103	0.948	0.3
0.01	21	100103	0.986	0.3
0.01	22	100103	0.986	0.2
0.01	23	100103	0.965	0.2
0.01	24	100103	0.975	0.2
0.01	25	100103	0.889	0.3
0.01	26	100103	0.898	0.3
0.01	27	100103	0.971	0.3
0.01	28	100103	1.002	0.2
0.01	29	100103	1.018	0.2
0.01	30	100103	1.006	0.3
0.01	31	100103	0.954	0.3
0.01	32	100103	0.943	0.3
0.01	33	100103	0.98	0.2
0.01	34	100103	1.007	0.2
0.01	35	100103	1.011	0.3
0.01	36	100103	0.967	0.3
0.01	37	100103	0.943	0.3
0.01	38	100103	0.994	0.3
0.01	39	100103	0.984	0.3
0.01	40	100103	0.991	0.3
0.01	41	100103	0.975	0.3
0.01	42	100103	0.987	0.3
0.01	43	100103	1.01	0.3
0.01	44	100103	0.973	0.3
0.01	45	100103	0.984	0.2
0.01	46	100103	1.003	0.3
0.01	47	100103	0.956	0.2
0.01	48	100103	1.002	0.2
0.01	49	100103	0.962	0.2
0.01	50	100103	0.999	0.2
0.01	51	100103	1.016	0.2
0.01	52	100103	0.977	0.2
0.01	53	100103	1	0.2
0.01	54	100103	0.999	0.3
0.01	55	100103	0.986	0.2
0.01	56	100103	1.011	0.2
0.01	57	100103	1.012	0.3
0.01	58	100103	0.962	0.2
0.01	59	100103	0.994	0.2
0.01	60	100103	0.986	0.2
0.01	61	100103	0.99	0.2
0.01	62	100103	0.989	0.3
0.01	63	100103	0.997	0.2
0.01	64	100103	1	0.3
0.01	65	100103	1.009	0.2
0.01	66	100103	0.96	0.3
0.01	67	100103	1.011	0.2
0.01	68	100103	0.992	0.3
0.01	69	100103	0.999	0.2
0.01	70	100103	0.949	0.2
0.01	71	100103	1.008	0.2
0.01	72	100103	0.938	0.2
0.01	73	100103	0.988	0.2
0.01	74	100103	0.937	0.2
0.01	75	100103	0.996	0.2
0.01	76	100103	0.942	0.2
0.01	77	100103	0.974	0.2
0.01	78	100103	0.976	0.2
0.01	79	100103	1.025	0.2
0.01	80	100103	0.984	0.2
0.01	81	100103	0.957	0.2
0.01	82	100103	0.966	0.2
0.01	83	100103	0.892	0.2
0.01	84	100103	0.957	0.2
0.01	85	100103	0.951	0.3
0.01	86	100103	1.007	0.2
0.01	87	100103	0.921	0.2
0.01	88	100103	0.972	0.2
0.01	89	100103	0.906	0.3
0.01	90	100103	0.949	0.3
0.01	91	100103	0.925	0.2
0.01	92	100103	0.957	0.2
0.01	93	100103	0.974	0.3
0.01	94	100103	0.947	0.3
0.01	95	100103	0.972	0.2
0.01	96	100103	0.998	0.3
0.01	97	100103	0.941	0.2
0.01	98	100103	0.997	0.2
0.01	99	100103	0.963	0.2
0.01	100	100103	1.005	0.3
0.01	101	100103	0.95	0.3
0.01	102	100103	0.95	0.3
0.01	103	100103	0.993	0.3
0.01	104	100103	0.944	0.3
0.01	105	100103	0.964	0.3
0.01	106	100103	0.988	0.2
0.01	107	100103	0.974	0.3
0.01	108	100103	0.978	0.3
0.01	109	100103	0.913	0.2
0.01	110	100103	0.908	0.2
0.01	111	100103	0.983	0.2
0.01	112	100103	0.947	0.2
0.01	113	100103	0.967	0.3
0.01	114	100103	0.968	0.3
0.01	115	100103	0.902	0.3
0.01	116	100103	0.977	0.3
0.01	117	100103	0.936	0.3
0.01	118	100103	0.964	0.3
0.01	119	100103	0.946	0.3
0.01	120	100103	1.012	0.3
0.01	121	100103	0.961	0.3
0.01	122	100103	0.978	0.3
0.01	123	100103	1.006	0.3
0.01	124	100103	0.989	0.3
0.01	125	100103	1.005	0.3
0.01	126	100103	0.981	0.3
0.01	127	100103	1.018	0.2
0.01	128	100103	0.979	0.3
0.01	129	100103	1.032	0.2
0.01	130	100103	0.987	0.2
0.01	131	100103	1.004	0.3
0.01	132	100103	0.989	0.3
0.01	133	100103	0.998	0.3
0.01	134	100103	0.99	0.3
0.01	135	100103	1.012	0.2
0.01	136	100103	1.016	0.2
0.01	137	100103	0.99	0.2
0.01	138	100103	0.991	0.3
0.01	139	100103	0.943	0.2
0.01	140	100103	0.975	0.3
0.01	141	100103	1.001	0.2
0.01	142	100103	1.003	0.2
0.01	143	100103	1.012	0.2
0.01	144	100103	1.006	0.2
0.01	145	100103	1	0.3
0.01	146	100103	0.963	0.2
0.01	147	100103	0.87	0.3
0.01	148	100103	0.984	0.2
0.01	149	100103	0.959	0.3
0.01	150	100103	0.976	0.2
0.01	151	100103	0.948	0.3
0.01	152	100103	0.986	0.3
0.01	153	100103	0.964	0.2
0.01	154	100103	0.909	0.3
0.01	155	100103	1.013	0.2
0.01	1	100104	0.953	0.3
0.01	2	100104	0.93	0.3
0.01	3	100104	0.977	0.3
0.01	4	100104	0.96	0.3
0.01	5	100104	0.982	0.3
0.01	6	100104	0.994	0.2
0.01	7	100104	0.992	0.3
0.01	8	100104	0.993	0.2
0.01	9	100104	0.982	0.3
0.01	10	100104	0.984	0.3
0.01	11	100104	0.977	0.3
0.01	12	100104	0.966	0.2
0.01	13	100104	0.981	0.2
0.01	14	100104	0.998	0.2
0.01	15	100104	0.96	0.2
0.01	16	100104	1.009	0.2
0.01	17	100104	0.988	0.3
0.01	18	100104	0.963	0.2
0.01	19	100104	0.994	0.3
0.01	20	100104	0.983	0.3
0.01	21	100104	0.976	0.2
0.01	22	100104	0.983	0.3
0.01	23	100104	0.953	0.3
0.01	24	100104	0.982	0.3
0.01	25	100104	0.97	0.3
0.01	26	100104	0.992	0.2
0.01	27	100104	0.97	0.3
0.01	28	100104	0.994	0.3
0.01	29	100104	1.012	0.2
0.01	30	100104	0.961	0.2
0.01	31	100104	0.97	0.3
0.01	32	100104	0.957	0.3
0.01	33	100104	0.986	0.3
0.01	34	100104	0.982	0.3
0.01	35	100104	0.995	0.3
0.01	36	100104	0.991	0.3
0.01	37	100104	0.956	0.3
0.01	38	100104	0.975	0.3
0.01	39	100104	0.997	0.3
0.01	40	100104	0.997	0.3
0.01	41	100104	1.012	0.3
0.01	42	100104	0.988	0.3
0.01	43	100104	1.012	0.2
0.01	44	100104	0.994	0.3
0.01	45	100104	1.005	0.2
0.01	46	100104	1.002	0.2
0.01	47	100104	0.999	0.3
0.01	48	100104	0.999	0.3
0.01	49	100104	0.965	0.2
0.01	50	100104	0.951	0.2
0.01	51	100104	0.967	0.3
0.01	52	100104	0.968	0.2
0.01	53	100104	0.975	0.2
0.01	54	100104	1.01	0.2
0.01	55	100104	0.97	0.2
0.01	56	100104	1.004	0.3
0.01	57	100104	0.984	0.2
0.01	58	100104	1.004	0.3
0.01	59	100104	1.039	0.2
0.01	60	100104	0.971	0.2
0.01	61	100104	0.894	0.2
0.01	62	100104	0.95	0.2
0.01	63	100104	1.006	0.2
0.01	64	100104	0.959	0.2
0.01	65	100104	0.956	0.2
0.01	66	100104	0.916	0.2
0.01	67	100104	0.994	0.2
0.01	68	100104	0.884	0.2
0.01	69	100104	0.97	0.2
0.01	70	100104	0.939	0.2
0.01	71	100104	0.847	0.2
0.01	72	100104	0.982	0.2
0.01	73	100104	0.975	0.2
0.01	74	100104	0.939	0.3
0.01	75	100104	0.973	0.2
0.01	76	100104	0.923	0.3
0.01	77	100104	0.825	0.2
0.01	78	100104	0.793	0.2
0.01	79	100104	0.812	0.2
0.01	80	100104	0.809	0.2
0.01	81	100104	0.958	0.2
0.01	82	100104	0.967	0.2
0.01	83	100104	0.933	0.2
0.01	84	100104	0.925	0.2
0.01	85	100104	1.002	0.2
0.01	86	100104	0.971	0.2
0.01	87	100104	0.953	0.2
0.01	88	100104	0.897	0.3
0.01	89	100104	0.98	0.3
0.01	90	100104	0.997	0.2
0.01	91	100104	0.929	0.3
0.01	92	100104	0.992	0.2
0.01	93	100104	0.964	0.2
0.01	94	100104	0.916	0.2
0.01	95	100104	1	0.3
0.01	96	100104	0.976	0.2
0.01	97	100104	0.956	0.2
0.01	98	100104	1.016	0.2
0.01	99	100104	0.987	0.2
0.01	100	100104	0.953	0.3
0.01	101	100104	0.982	0.3
0.01	102	100104	0.985	0.2
0.01	103	100104	0.983	0.3
0.01	104	100104	0.996	0.3
0.01	105	100104	0.99	0.2
0.01	106	100104	1.028	0.2
0.01	107	100104	0.975	0.2
0.01	108	100104	1.018	0.2
0.01	109	100104	0.975	0.2
0.01	110	100104	0.934	0.2
0.01	111	100104	0.963	0.3
0.01	112	100104	0.969	0.3
0.01	113	100104	0.984	0.3
0.01	114	100104	0.982	0.3
0.01	115	100104	1.005	0.3
0.01	116	100104	0.96	0.3
0.01	117	100104	1.01	0.3
0.01	118	100104	1.043	0.2
0.01	119	100104	1.014	0.3
0.01	120	100104	1.013	0.3
0.01	121	100104	0.955	0.3
0.01	122	100104	1.016	0.3
0.01	123	100104	1.048	0.3
0.01	124	100104	1.035	0.3
0.01	125	100104	1.017	0.3
0.01	126	100104	1.027	0.3
0.01	127	100104	1.026	0.2
0.01	128	100104	1.043	0.2
0.01	129	100104	1.044	0.2
0.01	130	100104	0.992	0.2
0.01	131	100104	1.025	0.2
0.01	132	100104	0.888	0.2
0.01	133	100104	1.024	0.2
0.01	134	100104	0.993	0.2
0.01	135	100104	1.016	0.2
0.01	136	100104	0.944	0.2
0.01	137	100104	1.019	0.2
0.01	138	100104	0.981	0.2
0.01	139	100104	0.982	0.2
0.01	140	100104	1.018	0.2
0.01	141	100104	0.976	0.2
0.01	142	100104	0.999	0.2
0.01	143	100104	0.971	0.1
0.01	144	100104	0.862	0.2
0.01	145	100104	1.011	0.2
0.01	146	100104	0.98	0.2
0.01	147	100104	0.887	0.1
0.01	148	100104	0.92	0.2
0.01	149	100104	0.976	0.2
0.01	150	100104	0.878	0.2
0.01	151	100104	0.824	0.1
0.01	152	100104	0.865	0.3
0.01	153	100104	0.976	0.2
0.01	154	100104	0.923	0.2
0.01	155	100104	0.97	0.2
1%+NAM	1	100106	0.947	0.3
1%+NAM	2	100106	0.923	0.3
1%+NAM	3	100106	0.983	0.3
1%+NAM	4	100106	0.974	0.3
1%+NAM	5	100106	1.032	0.3
1%+NAM	6	100106	0.974	0.2
1%+NAM	7	100106	1.014	0.3
1%+NAM	8	100106	0.99	0.3
1%+NAM	9	100106	0.963	0.2
1%+NAM	10	100106	0.964	0.2
1%+NAM	11	100106	0.905	0.2
1%+NAM	12	100106	0.886	0.3
1%+NAM	13	100106	0.969	0.3
1%+NAM	14	100106	1.012	0.3
1%+NAM	15	100106	0.963	0.3
1%+NAM	16	100106	1.039	0.2
1%+NAM	17	100106	1.013	0.2
1%+NAM	18	100106	1.072	0.3
1%+NAM	19	100106	0.948	0.2
1%+NAM	20	100106	0.988	0.2
1%+NAM	21	100106	0.979	0.2
1%+NAM	22	100106	1.004	0.2
1%+NAM	23	100106	0.983	0.2
1%+NAM	24	100106	0.979	0.2
1%+NAM	25	100106	1.024	0.3
1%+NAM	26	100106	0.944	0.3
1%+NAM	27	100106	0.869	0.3
1%+NAM	28	100106	0.963	0.3
1%+NAM	29	100106	0.901	0.3
1%+NAM	30	100106	1.008	0.3
1%+NAM	31	100106	0.99	0.3
1%+NAM	32	100106	0.912	0.3
1%+NAM	33	100106	1.019	0.3
1%+NAM	34	100106	1.008	0.3
1%+NAM	35	100106	1.021	0.3
1%+NAM	36	100106	1.003	0.3
1%+NAM	37	100106	0.969	0.3
1%+NAM	38	100106	1.004	0.3
1%+NAM	39	100106	1.013	0.3
1%+NAM	40	100106	0.938	0.3
1%+NAM	41	100106	0.99	0.3
1%+NAM	42	100106	0.984	0.3
1%+NAM	43	100106	0.918	0.3
1%+NAM	44	100106	0.98	0.3
1%+NAM	45	100106	0.99	0.3
1%+NAM	46	100106	1.001	0.3
1%+NAM	47	100106	0.947	0.3
1%+NAM	48	100106	1.009	0.3
1%+NAM	49	100106	0.974	0.3
1%+NAM	50	100106	1.016	0.2
1%+NAM	51	100106	0.999	0.2
1%+NAM	52	100106	0.995	0.2
1%+NAM	53	100106	1.009	0.2
1%+NAM	54	100106	0.975	0.2
1%+NAM	55	100106	0.98	0.2
1%+NAM	56	100106	1.005	0.2
1%+NAM	57	100106	0.985	0.2
1%+NAM	58	100106	0.974	0.2
1%+NAM	59	100106	0.989	0.2
1%+NAM	60	100106	1.006	0.2
1%+NAM	61	100106	0.987	0.2
1%+NAM	62	100106	1.005	0.2
1%+NAM	63	100106	1.008	0.2
1%+NAM	64	100106	0.991	0.2
1%+NAM	65	100106	0.975	0.2
1%+NAM	66	100106	1.008	0.3
1%+NAM	67	100106	0.991	0.2
1%+NAM	68	100106	0.982	0.2
1%+NAM	69	100106	0.98	0.2
1%+NAM	70	100106	0.919	0.3
1%+NAM	71	100106	0.979	0.2
1%+NAM	72	100106	0.963	0.3
1%+NAM	73	100106	0.997	0.3
1%+NAM	74	100106	0.91	0.2
1%+NAM	75	100106	0.837	0.2
1%+NAM	76	100106	0.805	0.2
1%+NAM	77	100106	0.88	0.3
1%+NAM	78	100106	0.976	0.2
1%+NAM	79	100106	0.986	0.2
1%+NAM	80	100106	0.948	0.3
1%+NAM	81	100106	0.985	0.2
1%+NAM	82	100106	1.002	0.2
1%+NAM	83	100106	0.979	0.2
1%+NAM	84	100106	0.976	0.2
1%+NAM	85	100106	0.957	0.2
1%+NAM	86	100106	0.989	0.2
1%+NAM	87	100106	0.976	0.2
1%+NAM	88	100106	0.967	0.2
1%+NAM	89	100106	1.016	0.3
1%+NAM	90	100106	0.896	0.3
1%+NAM	91	100106	0.976	0.3
1%+NAM	92	100106	0.993	0.2
1%+NAM	93	100106	1	0.2
1%+NAM	94	100106	1.004	0.2
1%+NAM	95	100106	0.935	0.2
1%+NAM	96	100106	1.03	0.3
1%+NAM	97	100106	0.97	0.2
1%+NAM	98	100106	1.028	0.2
1%+NAM	99	100106	0.98	0.2
1%+NAM	100	100106	1.004	0.2
1%+NAM	101	100106	0.977	0.3
1%+NAM	102	100106	0.999	0.3
1%+NAM	103	100106	0.978	0.2
1%+NAM	104	100106	0.99	0.2
1%+NAM	105	100106	0.926	0.2
1%+NAM	106	100106	1.048	0.3
1%+NAM	107	100106	0.947	0.3
1%+NAM	108	100106	1.003	0.3
1%+NAM	109	100106	1.016	0.2
1%+NAM	110	100106	1.003	0.3
1%+NAM	111	100106	1.004	0.3
1%+NAM	112	100106	1.024	0.3
1%+NAM	113	100106	0.993	0.3
1%+NAM	114	100106	1.018	0.3
1%+NAM	115	100106	1.038	0.3
1%+NAM	116	100106	1.016	0.3
1%+NAM	117	100106	1.029	0.3
1%+NAM	118	100106	1.01	0.3
1%+NAM	119	100106	1.038	0.3
1%+NAM	120	100106	1.044	0.3
1%+NAM	121	100106	1.025	0.3
1%+NAM	122	100106	1.035	0.3
1%+NAM	123	100106	1.031	0.2
1%+NAM	124	100106	1.013	0.3
1%+NAM	125	100106	1.003	0.2
1%+NAM	126	100106	0.983	0.3
1%+NAM	127	100106	1.013	0.3
1%+NAM	128	100106	1.096	0.2
1%+NAM	129	100106	1.023	0.2
1%+NAM	130	100106	1.03	0.2
1%+NAM	131	100106	1.013	0.3
1%+NAM	132	100106	1.02	0.2
1%+NAM	133	100106	1.015	0.2
1%+NAM	134	100106	0.985	0.2
1%+NAM	135	100106	0.984	0.2
1%+NAM	136	100106	1.028	0.2
1%+NAM	137	100106	0.994	0.2
1%+NAM	138	100106	0.994	0.3
1%+NAM	139	100106	1.037	0.2
1%+NAM	140	100106	1.02	0.2
1%+NAM	141	100106	1.013	0.2
1%+NAM	142	100106	1.044	0.3
1%+NAM	143	100106	1.02	0.2
1%+NAM	144	100106	0.956	0.2
1%+NAM	145	100106	0.876	0.2
1%+NAM	146	100106	0.964	0.2
1%+NAM	147	100106	1.021	0.2
1%+NAM	148	100106	1.002	0.2
1%+NAM	149	100106	0.906	0.3
1%+NAM	150	100106	0.964	0.2
1%+NAM	151	100106	0.857	0.2
1%+NAM	152	100106	0.979	0.2
1%+NAM	153	100106	1.011	0.3
1%+NAM	154	100106	0.99	0.2
1%+NAM	155	100106	0.906	0.1
1%+NAM	1	100107	0.944	0.3
1%+NAM	2	100107	0.935	0.3
1%+NAM	3	100107	0.989	0.3
1%+NAM	4	100107	0.958	0.3
1%+NAM	5	100107	1.013	0.3
1%+NAM	6	100107	0.999	0.3
1%+NAM	7	100107	0.992	0.3
1%+NAM	8	100107	1.007	0.3
1%+NAM	9	100107	1.01	0.3
1%+NAM	10	100107	0.994	0.2
1%+NAM	11	100107	0.998	0.3
1%+NAM	12	100107	0.978	0.2
1%+NAM	13	100107	1.001	0.2
1%+NAM	14	100107	1.007	0.2
1%+NAM	15	100107	0.997	0.3
1%+NAM	16	100107	0.994	0.2
1%+NAM	17	100107	0.98	0.2
1%+NAM	18	100107	1.001	0.2
1%+NAM	19	100107	0.995	0.2
1%+NAM	20	100107	1.008	0.2
1%+NAM	21	100107	1.006	0.2
1%+NAM	22	100107	0.982	0.2
1%+NAM	23	100107	0.984	0.3
1%+NAM	24	100107	1.018	0.3
1%+NAM	25	100107	0.984	0.2
1%+NAM	26	100107	1	0.3
1%+NAM	27	100107	1.002	0.2
1%+NAM	28	100107	1	0.2
1%+NAM	29	100107	0.985	0.3
1%+NAM	30	100107	0.98	0.3
1%+NAM	31	100107	0.996	0.3
1%+NAM	32	100107	0.97	0.3
1%+NAM	33	100107	1.033	0.3
1%+NAM	34	100107	1.014	0.3
1%+NAM	35	100107	1.026	0.3
1%+NAM	36	100107	0.993	0.3
1%+NAM	37	100107	0.992	0.3
1%+NAM	38	100107	0.991	0.3
1%+NAM	39	100107	1.001	0.3
1%+NAM	40	100107	0.986	0.3
1%+NAM	41	100107	1.017	0.3
1%+NAM	42	100107	1.01	0.3
1%+NAM	43	100107	1.015	0.3
1%+NAM	44	100107	1.011	0.3
1%+NAM	45	100107	0.996	0.3
1%+NAM	46	100107	1.011	0.2
1%+NAM	47	100107	1.006	0.3
1%+NAM	48	100107	1.026	0.3
1%+NAM	49	100107	0.966	0.3
1%+NAM	50	100107	0.979	0.3
1%+NAM	51	100107	1.006	0.2
1%+NAM	52	100107	0.988	0.2
1%+NAM	53	100107	1.018	0.2
1%+NAM	54	100107	0.963	0.2
1%+NAM	55	100107	1.023	0.3
1%+NAM	56	100107	1.017	0.2
1%+NAM	57	100107	1.001	0.3
1%+NAM	58	100107	0.976	0.3
1%+NAM	59	100107	0.997	0.2
1%+NAM	60	100107	0.982	0.3
1%+NAM	61	100107	1	0.2
1%+NAM	62	100107	1	0.2
1%+NAM	63	100107	0.992	0.2
1%+NAM	64	100107	0.926	0.2
1%+NAM	65	100107	0.958	0.2
1%+NAM	66	100107	1.024	0.2
1%+NAM	67	100107	0.945	0.2
1%+NAM	68	100107	1.007	0.2
1%+NAM	69	100107	0.975	0.2
1%+NAM	70	100107	0.943	0.2
1%+NAM	71	100107	0.978	0.2
1%+NAM	72	100107	0.948	0.2
1%+NAM	73	100107	0.97	0.2
1%+NAM	74	100107	0.947	0.2
1%+NAM	75	100107	0.877	0.2
1%+NAM	76	100107	0.847	0.2
1%+NAM	77	100107	0.96	0.2
1%+NAM	78	100107	0.896	0.2
1%+NAM	79	100107	0.992	0.2
1%+NAM	80	100107	0.97	0.2
1%+NAM	81	100107	0.906	0.3
1%+NAM	82	100107	0.985	0.2
1%+NAM	83	100107	0.968	0.2
1%+NAM	84	100107	0.938	0.2
1%+NAM	85	100107	0.942	0.2
1%+NAM	86	100107	0.875	0.2
1%+NAM	87	100107	0.971	0.2
1%+NAM	88	100107	0.957	0.2
1%+NAM	89	100107	1.004	0.2
1%+NAM	90	100107	0.965	0.2
1%+NAM	91	100107	1.017	0.2
1%+NAM	92	100107	1.023	0.2
1%+NAM	93	100107	1.024	0.2
1%+NAM	94	100107	0.958	0.3
1%+NAM	95	100107	1.027	0.2
1%+NAM	96	100107	1.018	0.3
1%+NAM	97	100107	0.984	0.3
1%+NAM	98	100107	0.992	0.2
1%+NAM	99	100107	1	0.2
1%+NAM	100	100107	1.013	0.3
1%+NAM	101	100107	1.015	0.3
1%+NAM	102	100107	1.045	0.2
1%+NAM	103	100107	1.007	0.3
1%+NAM	104	100107	1.006	0.2
1%+NAM	105	100107	0.985	0.2
1%+NAM	106	100107	1.018	0.2
1%+NAM	107	100107	1.001	0.3
1%+NAM	108	100107	0.998	0.3
1%+NAM	109	100107	0.995	0.3
1%+NAM	110	100107	1.009	0.2
1%+NAM	111	100107	1.01	0.2
1%+NAM	112	100107	0.987	0.2
1%+NAM	113	100107	1.036	0.3
1%+NAM	114	100107	1.001	0.3
1%+NAM	115	100107	1.049	0.3
1%+NAM	116	100107	1.017	0.3
1%+NAM	117	100107	0.973	0.3
1%+NAM	118	100107	1.029	0.3
1%+NAM	119	100107	0.99	0.3
1%+NAM	120	100107	1.014	0.3
1%+NAM	121	100107	0.985	0.3
1%+NAM	122	100107	0.996	0.3
1%+NAM	123	100107	1.027	0.3
1%+NAM	124	100107	1.019	0.3
1%+NAM	125	100107	1.006	0.3
1%+NAM	126	100107	1.011	0.3
1%+NAM	127	100107	1.017	0.3
1%+NAM	128	100107	1.02	0.3
1%+NAM	129	100107	1.014	0.3
1%+NAM	130	100107	1.02	0.3
1%+NAM	131	100107	1.034	0.2
1%+NAM	132	100107	0.919	0.2
1%+NAM	133	100107	0.87	0.2
1%+NAM	134	100107	0.827	0.2
1%+NAM	135	100107	0.987	0.3
1%+NAM	136	100107	1.039	0.2
1%+NAM	137	100107	1.03	0.2
1%+NAM	138	100107	1.005	0.2
1%+NAM	139	100107	0.913	0.2
1%+NAM	140	100107	0.968	0.2
1%+NAM	141	100107	1.022	0.2
1%+NAM	142	100107	0.997	0.2
1%+NAM	143	100107	0.957	0.2
1%+NAM	144	100107	0.896	0.2
1%+NAM	145	100107	0.972	0.2
1%+NAM	146	100107	0.989	0.2
1%+NAM	147	100107	0.877	0.2
1%+NAM	148	100107	0.878	0.3
1%+NAM	149	100107	1.024	0.2
1%+NAM	150	100107	1.002	0.2
1%+NAM	151	100107	0.959	0.2
1%+NAM	152	100107	0.926	0.2
1%+NAM	153	100107	1.004	0.2
1%+NAM	154	100107	0.859	0.2
1%+NAM	155	100107	0.824	0.2
1%+NAM	1	100108	0.943	0.3
1%+NAM	2	100108	0.978	0.3
1%+NAM	3	100108	1.01	0.2
1%+NAM	4	100108	1.01	0.2
1%+NAM	5	100108	1.048	0.2
1%+NAM	6	100108	1.013	0.2
1%+NAM	7	100108	1.03	0.2
1%+NAM	8	100108	1.021	0.3
1%+NAM	9	100108	1.046	0.2
1%+NAM	10	100108	1.004	0.2
1%+NAM	11	100108	1.002	0.3
1%+NAM	12	100108	1.024	0.3
1%+NAM	13	100108	0.996	0.2
1%+NAM	14	100108	1.032	0.3
1%+NAM	15	100108	0.996	0.2
1%+NAM	16	100108	1.047	0.2
1%+NAM	17	100108	0.988	0.2
1%+NAM	18	100108	1.01	0.2
1%+NAM	19	100108	0.979	0.2
1%+NAM	20	100108	1.017	0.2
1%+NAM	21	100108	1.003	0.2
1%+NAM	22	100108	1.038	0.3
1%+NAM	23	100108	1.018	0.2
1%+NAM	24	100108	1.002	0.2
1%+NAM	25	100108	0.995	0.2
1%+NAM	26	100108	1.029	0.2
1%+NAM	27	100108	1	0.2
1%+NAM	28	100108	1.011	0.2
1%+NAM	29	100108	1.018	0.2
1%+NAM	30	100108	1.068	0.3
1%+NAM	31	100108	0.98	0.2
1%+NAM	32	100108	0.979	0.2
1%+NAM	33	100108	1.034	0.3
1%+NAM	34	100108	1.035	0.3
1%+NAM	35	100108	1.033	0.3
1%+NAM	36	100108	0.985	0.3
1%+NAM	37	100108	1.015	0.3
1%+NAM	38	100108	0.99	0.3
1%+NAM	39	100108	0.983	0.3
1%+NAM	40	100108	0.997	0.3
1%+NAM	41	100108	1.006	0.3
1%+NAM	42	100108	1.041	0.3
1%+NAM	43	100108	1.005	0.2
1%+NAM	44	100108	1.015	0.3
1%+NAM	45	100108	1.013	0.3
1%+NAM	46	100108	0.993	0.3
1%+NAM	47	100108	0.982	0.3
1%+NAM	48	100108	1.044	0.3
1%+NAM	49	100108	0.996	0.2
1%+NAM	50	100108	0.984	0.2
1%+NAM	51	100108	1.03	0.2
1%+NAM	52	100108	0.977	0.2
1%+NAM	53	100108	1.007	0.2
1%+NAM	54	100108	0.987	0.2
1%+NAM	55	100108	1.001	0.2
1%+NAM	56	100108	1.013	0.2
1%+NAM	57	100108	1.017	0.2
1%+NAM	58	100108	0.98	0.2
1%+NAM	59	100108	1.012	0.2
1%+NAM	60	100108	0.98	0.2
1%+NAM	61	100108	0.949	0.2
1%+NAM	62	100108	1.004	0.2
1%+NAM	63	100108	0.914	0.2
1%+NAM	64	100108	0.95	0.2
1%+NAM	65	100108	0.974	0.2
1%+NAM	66	100108	0.949	0.2
1%+NAM	67	100108	0.913	0.2
1%+NAM	68	100108	0.878	0.1
1%+NAM	69	100108	0.832	0.1
1%+NAM	70	100108	0.813	0.2
1%+NAM	71	100108	0.965	0.3
1%+NAM	72	100108	1.007	0.2
1%+NAM	73	100108	0.943	0.2
1%+NAM	74	100108	0.903	0.3
1%+NAM	75	100108	1.026	0.2
1%+NAM	76	100108	0.995	0.2
1%+NAM	77	100108	1.004	0.2
1%+NAM	78	100108	0.933	0.2
1%+NAM	79	100108	1	0.3
1%+NAM	80	100108	0.945	0.2
1%+NAM	81	100108	0.913	0.2
1%+NAM	82	100108	0.95	0.3
1%+NAM	83	100108	0.929	0.2
1%+NAM	84	100108	0.826	0.2
1%+NAM	85	100108	0.946	0.2
1%+NAM	86	100108	1.008	0.2
1%+NAM	87	100108	0.918	0.3
1%+NAM	88	100108	0.992	0.3
1%+NAM	89	100108	0.92	0.3
1%+NAM	90	100108	1.011	0.2
1%+NAM	91	100108	0.981	0.2
1%+NAM	92	100108	0.87	0.2
1%+NAM	93	100108	0.914	0.3
1%+NAM	94	100108	0.997	0.2
1%+NAM	95	100108	1.01	0.3
1%+NAM	96	100108	1.009	0.2
1%+NAM	97	100108	0.969	0.2
1%+NAM	98	100108	0.985	0.2
1%+NAM	99	100108	0.968	0.3
1%+NAM	100	100108	1.011	0.3
1%+NAM	101	100108	0.985	0.3
1%+NAM	102	100108	1.012	0.2
1%+NAM	103	100108	0.994	0.3
1%+NAM	104	100108	0.933	0.3
1%+NAM	105	100108	0.978	0.3
1%+NAM	106	100108	1.019	0.2
1%+NAM	107	100108	1.007	0.3
1%+NAM	108	100108	1.014	0.2
1%+NAM	109	100108	1.027	0.2
1%+NAM	110	100108	1.013	0.3
1%+NAM	111	100108	0.992	0.3
1%+NAM	112	100108	0.993	0.2
1%+NAM	113	100108	1.025	0.3
1%+NAM	114	100108	1.019	0.3
1%+NAM	115	100108	1.036	0.3
1%+NAM	116	100108	1.034	0.3
1%+NAM	117	100108	1.014	0.3
1%+NAM	118	100108	1.025	0.3
1%+NAM	119	100108	1.022	0.3
1%+NAM	120	100108	1.047	0.3
1%+NAM	121	100108	1.022	0.2
1%+NAM	122	100108	1.062	0.2
1%+NAM	123	100108	1.013	0.3
1%+NAM	124	100108	1.061	0.2
1%+NAM	125	100108	1.018	0.3
1%+NAM	126	100108	1.02	0.3
1%+NAM	127	100108	1.058	0.2
1%+NAM	128	100108	1.026	0.2
1%+NAM	129	100108	0.974	0.3
1%+NAM	130	100108	1.041	0.2
1%+NAM	131	100108	1.038	0.2
1%+NAM	132	100108	0.983	0.2
1%+NAM	133	100108	0.933	0.2
1%+NAM	134	100108	1.021	0.2
1%+NAM	135	100108	1.035	0.2
1%+NAM	136	100108	1.046	0.3
1%+NAM	137	100108	1.02	0.2
1%+NAM	138	100108	0.983	0.2
1%+NAM	139	100108	1.062	0.2
1%+NAM	140	100108	1.033	0.2
1%+NAM	141	100108	0.905	0.3
1%+NAM	142	100108	1.01	0.2
1%+NAM	143	100108	1.019	0.2
1%+NAM	144	100108	0.961	0.2
1%+NAM	145	100108	0.999	0.2
1%+NAM	146	100108	0.9	0.3
1%+NAM	147	100108	0.986	0.2
1%+NAM	148	100108	0.821	0.2
1%+NAM	149	100108	0.949	0.3
1%+NAM	150	100108	1.007	0.2
1%+NAM	151	100108	0.932	0.3
1%+NAM	152	100108	0.994	0.2
1%+NAM	153	100108	1.012	0.2
1%+NAM	154	100108	1.024	0.2
1%+NAM	155	100108	0.977	0.2
0.18	1	200101	0.886	0.5
0.18	2	200101	0.883	0.5
0.18	3	200101	0.917	0.5
0.18	4	200101	0.993	0.5
0.18	5	200101	0.997	0.5
0.18	6	200101	1.054	0.5
0.18	7	200101	0.967	0.4
0.18	8	200101	0.916	0.5
0.18	9	200101	0.98	0.4
0.18	10	200101	1.019	0.4
0.18	11	200101	0.967	0.3
0.18	12	200101	0.881	0.3
0.18	13	200101	0.993	0.4
0.18	14	200101	0.942	0.4
0.18	15	200101	0.912	0.4
0.18	16	200101	1.054	0.5
0.18	17	200101	1.081	0.4
0.18	18	200101	1.009	0.3
0.18	19	200101	0.909	0.3
0.18	20	200101	1.009	0.3
0.18	21	200101	1.041	0.3
0.18	22	200101	1.012	0.3
0.18	23	200101	1.052	0.5
0.18	24	200101	0.922	0.3
0.18	25	200101	0.841	0.3
0.18	26	200101	0.844	0.3
0.18	27	200101	0.948	0.4
0.18	28	200101	0.99	0.3
0.18	29	200101	0.964	0.3
0.18	30	200101	1.037	0.3
0.18	31	200101	1.029	0.3
0.18	32	200101	1.017	0.4
0.18	33	200101	0.938	0.4
0.18	34	200101	1.071	0.4
0.18	35	200101	1.075	0.5
0.18	36	200101	0.975	0.5
0.18	37	200101	1.032	0.5
0.18	38	200101	1.047	0.5
0.18	39	200101	1.046	0.5
0.18	40	200101	1.061	0.5
0.18	41	200101	1.072	0.5
0.18	42	200101	1.076	0.5
0.18	43	200101	1.069	0.4
0.18	44	200101	1.101	0.3
0.18	45	200101	1.086	0.4
0.18	46	200101	1.09	0.5
0.18	47	200101	1.076	0.5
0.18	48	200101	1.061	0.5
0.18	49	200101	1.064	0.5
0.18	50	200101	1.078	0.4
0.18	51	200101	1.074	0.5
0.18	52	200101	1.085	0.5
0.18	53	200101	1.062	0.5
0.18	54	200101	1.101	0.4
0.18	55	200101	1.087	0.5
0.18	56	200101	1.074	0.5
0.18	57	200101	1.077	0.5
0.18	58	200101	1.093	0.4
0.18	59	200101	1.089	0.4
0.18	60	200101	1.08	0.4
0.18	61	200101	1.075	0.5
0.18	62	200101	1.088	0.4
0.18	63	200101	1.087	0.4
0.18	64	200101	1.09	0.5
0.18	65	200101	1.097	0.5
0.18	66	200101	1.085	0.5
0.18	67	200101	1.096	0.5
0.18	68	200101	1.056	0.4
0.18	69	200101	1.007	0.4
0.18	70	200101	1.015	0.4
0.18	71	200101	1.066	0.5
0.18	72	200101	1.072	0.5
0.18	73	200101	1.069	0.5
0.18	74	200101	0.999	0.3
0.18	75	200101	0.929	0.5
0.18	76	200101	0.902	0.4
0.18	77	200101	0.978	0.3
0.18	78	200101	0.862	0.4
0.18	79	200101	0.817	0.4
0.18	80	200101	0.859	0.5
0.18	81	200101	1.028	0.5
0.18	82	200101	0.955	0.3
0.18	83	200101	0.984	0.3
0.18	84	200101	1.047	0.4
0.18	85	200101	0.909	0.4
0.18	86	200101	1.028	0.4
0.18	87	200101	0.887	0.4
0.18	88	200101	0.896	0.5
0.18	89	200101	0.99	0.4
0.18	90	200101	0.93	0.4
0.18	91	200101	0.944	0.4
0.18	92	200101	0.968	0.4
0.18	93	200101	0.93	0.3
0.18	94	200101	0.955	0.4
0.18	95	200101	0.985	0.5
0.18	96	200101	0.956	0.4
0.18	97	200101	0.977	0.4
0.18	98	200101	0.786	0.4
0.18	99	200101	0.903	0.4
0.18	100	200101	0.912	0.4
0.18	101	200101	0.964	0.4
0.18	102	200101	0.905	0.4
0.18	103	200101	0.884	0.4
0.18	104	200101	0.999	0.5
0.18	105	200101	0.859	0.4
0.18	106	200101	0.999	0.4
0.18	107	200101	0.924	0.4
0.18	108	200101	1.05	0.4
0.18	109	200101	0.959	0.4
0.18	110	200101	0.931	0.4
0.18	111	200101	0.928	0.3
0.18	112	200101	0.917	0.3
0.18	113	200101	0.904	0.5
0.18	114	200101	0.937	0.4
0.18	115	200101	0.978	0.5
0.18	116	200101	0.974	0.5
0.18	117	200101	1.034	0.5
0.18	118	200101	1.049	0.5
0.18	119	200101	1.028	0.5
0.18	120	200101	1.051	0.5
0.18	121	200101	1.028	0.5
0.18	122	200101	0.986	0.5
0.18	123	200101	1.069	0.5
0.18	124	200101	1.043	0.5
0.18	125	200101	1.061	0.5
0.18	126	200101	1.086	0.5
0.18	127	200101	1.111	0.5
0.18	128	200101	1.078	0.5
0.18	129	200101	1.1	0.4
0.18	130	200101	1.1	0.5
0.18	131	200101	1.116	0.4
0.18	132	200101	1.104	0.3
0.18	133	200101	1.064	0.4
0.18	134	200101	1.093	0.4
0.18	135	200101	1.043	0.4
0.18	136	200101	1.054	0.4
0.18	137	200101	1.068	0.5
0.18	138	200101	1.039	0.5
0.18	139	200101	1.067	0.5
0.18	140	200101	1.072	0.5
0.18	141	200101	1.062	0.5
0.18	142	200101	1.019	0.4
0.18	143	200101	0.994	0.4
0.18	144	200101	1.082	0.5
0.18	145	200101	1.073	0.5
0.18	146	200101	1.04	0.4
0.18	147	200101	1.011	0.4
0.18	148	200101	1.043	0.5
0.18	149	200101	1.037	0.4
0.18	150	200101	0.941	0.3
0.18	151	200101	0.908	0.3
0.18	152	200101	0.813	0.4
0.18	153	200101	0.954	0.5
0.18	154	200101	0.906	0.3
0.18	155	200101	0.832	0.4
0.18	1	200102	0.863	0.5
0.18	2	200102	0.995	0.5
0.18	3	200102	0.968	0.4
0.18	4	200102	1.016	0.4
0.18	5	200102	0.982	0.4
0.18	6	200102	1.015	0.4
0.18	7	200102	0.973	0.4
0.18	8	200102	1.024	0.4
0.18	9	200102	1.006	0.3
0.18	10	200102	1.017	0.4
0.18	11	200102	1.007	0.4
0.18	12	200102	1.005	0.3
0.18	13	200102	1.038	0.4
0.18	14	200102	1.019	0.3
0.18	15	200102	0.999	0.3
0.18	16	200102	0.988	0.3
0.18	17	200102	1.072	0.4
0.18	18	200102	1.028	0.3
0.18	19	200102	1.009	0.3
0.18	20	200102	1.023	0.4
0.18	21	200102	1.018	0.3
0.18	22	200102	1.005	0.4
0.18	23	200102	1.042	0.3
0.18	24	200102	1.011	0.3
0.18	25	200102	0.98	0.4
0.18	26	200102	1.022	0.3
0.18	27	200102	1.026	0.3
0.18	28	200102	1.018	0.3
0.18	29	200102	1.042	0.3
0.18	30	200102	1.029	0.3
0.18	31	200102	1.022	0.3
0.18	32	200102	1.053	0.4
0.18	33	200102	1.056	0.3
0.18	34	200102	1.019	0.5
0.18	35	200102	1.037	0.4
0.18	36	200102	0.999	0.5
0.18	37	200102	1.012	0.5
0.18	38	200102	1.014	0.4
0.18	39	200102	1.011	0.5
0.18	40	200102	1.014	0.5
0.18	41	200102	1.016	0.5
0.18	42	200102	1.015	0.5
0.18	43	200102	1.061	0.5
0.18	44	200102	1.046	0.5
0.18	45	200102	1.017	0.5
0.18	46	200102	1.021	0.4
0.18	47	200102	1.003	0.3
0.18	48	200102	0.956	0.3
0.18	49	200102	0.951	0.5
0.18	50	200102	1.016	0.5
0.18	51	200102	1.046	0.5
0.18	52	200102	1.063	0.5
0.18	53	200102	1.019	0.5
0.18	54	200102	1.034	0.4
0.18	55	200102	1.01	0.5
0.18	56	200102	0.993	0.3
0.18	57	200102	0.951	0.3
0.18	58	200102	0.945	0.5
0.18	59	200102	1.042	0.5
0.18	60	200102	1.012	0.5
0.18	61	200102	1.045	0.5
0.18	62	200102	0.975	0.4
0.18	63	200102	0.88	0.4
0.18	64	200102	0.883	0.4
0.18	65	200102	0.996	0.5
0.18	66	200102	0.932	0.3
0.18	67	200102	0.859	0.3
0.18	68	200102	0.876	0.3
0.18	69	200102	0.803	0.3
0.18	70	200102	0.791	0.3
0.18	71	200102	0.773	0.3
0.18	72	200102	0.756	0.3
0.18	73	200102	0.747	0.3
0.18	74	200102	0.731	0.3
0.18	75	200102	0.738	0.3
0.18	76	200102	0.788	0.4
0.18	77	200102	0.869	0.4
0.18	78	200102	0.875	0.4
0.18	79	200102	0.788	0.3
0.18	80	200102	0.765	0.3
0.18	81	200102	0.753	0.3
0.18	82	200102	0.808	0.4
0.18	83	200102	0.892	0.4
0.18	84	200102	0.849	0.4
0.18	85	200102	0.759	0.3
0.18	86	200102	0.727	0.3
0.18	87	200102	0.754	0.3
0.18	88	200102	0.841	0.5
0.18	89	200102	1.006	0.4
0.18	90	200102	1.002	0.5
0.18	91	200102	0.864	0.4
0.18	92	200102	0.789	0.3
0.18	93	200102	0.773	0.3
0.18	94	200102	0.766	0.3
0.18	95	200102	0.875	0.4
0.18	96	200102	0.96	0.4
0.18	97	200102	0.952	0.4
0.18	98	200102	0.808	0.3
0.18	99	200102	0.795	0.4
0.18	100	200102	0.757	0.3
0.18	101	200102	0.853	0.4
0.18	102	200102	0.952	0.3
0.18	103	200102	0.896	0.3
0.18	104	200102	0.847	0.3
0.18	105	200102	0.821	0.3
0.18	106	200102	0.845	0.4
0.18	107	200102	0.942	0.4
0.18	108	200102	0.99	0.4
0.18	109	200102	0.959	0.4
0.18	110	200102	0.91	0.3
0.18	111	200102	0.884	0.4
0.18	112	200102	0.899	0.4
0.18	113	200102	0.848	0.5
0.18	114	200102	0.992	0.5
0.18	115	200102	1.015	0.5
0.18	116	200102	1.009	0.5
0.18	117	200102	1.044	0.5
0.18	118	200102	1.049	0.5
0.18	119	200102	1.017	0.5
0.18	120	200102	1.054	0.5
0.18	121	200102	1.044	0.5
0.18	122	200102	1.044	0.5
0.18	123	200102	1.039	0.4
0.18	124	200102	1.039	0.4
0.18	125	200102	1.068	0.5
0.18	126	200102	1.059	0.5
0.18	127	200102	1.048	0.5
0.18	128	200102	1.069	0.5
0.18	129	200102	1.024	0.4
0.18	130	200102	1.008	0.4
0.18	131	200102	1.012	0.3
0.18	132	200102	0.965	0.4
0.18	133	200102	0.979	0.5
0.18	134	200102	1.005	0.5
0.18	135	200102	1.04	0.5
0.18	136	200102	1.056	0.5
0.18	137	200102	1.033	0.4
0.18	138	200102	1.013	0.4
0.18	139	200102	0.993	0.4
0.18	140	200102	0.934	0.4
0.18	141	200102	0.959	0.5
0.18	142	200102	1.021	0.5
0.18	143	200102	1.05	0.5
0.18	144	200102	1	0.4
0.18	145	200102	0.955	0.4
0.18	146	200102	0.915	0.4
0.18	147	200102	0.956	0.5
0.18	148	200102	0.89	0.5
0.18	149	200102	0.9	0.4
0.18	150	200102	0.8	0.3
0.18	151	200102	0.79	0.3
0.18	152	200102	0.752	0.3
0.18	153	200102	0.757	0.4
0.18	154	200102	0.744	0.3
0.18	155	200102	0.745	0.3
0.18	1	200103	0.907	0.5
0.18	2	200103	1.022	0.4
0.18	3	200103	1.016	0.4
0.18	4	200103	1.068	0.4
0.18	5	200103	1.039	0.4
0.18	6	200103	1.066	0.4
0.18	7	200103	1.051	0.4
0.18	8	200103	1.042	0.4
0.18	9	200103	1.019	0.4
0.18	10	200103	1	0.3
0.18	11	200103	0.994	0.4
0.18	12	200103	1.06	0.3
0.18	13	200103	1.043	0.3
0.18	14	200103	1.061	0.3
0.18	15	200103	1.069	0.4
0.18	16	200103	1.07	0.4
0.18	17	200103	1.089	0.4
0.18	18	200103	1.063	0.3
0.18	19	200103	1.014	0.3
0.18	20	200103	1.051	0.3
0.18	21	200103	1.065	0.4
0.18	22	200103	1.078	0.4
0.18	23	200103	1.057	0.4
0.18	24	200103	1.089	0.4
0.18	25	200103	1.087	0.3
0.18	26	200103	1.047	0.3
0.18	27	200103	1.048	0.3
0.18	28	200103	1.053	0.4
0.18	29	200103	1.085	0.4
0.18	30	200103	1.054	0.3
0.18	31	200103	0.989	0.3
0.18	32	200103	1.002	0.3
0.18	33	200103	1.045	0.3
0.18	34	200103	1.028	0.3
0.18	35	200103	1.047	0.4
0.18	36	200103	1.087	0.4
0.18	37	200103	1.046	0.4
0.18	38	200103	1.058	0.4
0.18	39	200103	1.048	0.4
0.18	40	200103	1.058	0.4
0.18	41	200103	1.069	0.4
0.18	42	200103	1.064	0.4
0.18	43	200103	1.056	0.4
0.18	44	200103	1.099	0.4
0.18	45	200103	1.083	0.4
0.18	46	200103	1.067	0.3
0.18	47	200103	1.086	0.4
0.18	48	200103	1.089	0.5
0.18	49	200103	1.082	0.4
0.18	50	200103	1.085	0.4
0.18	51	200103	1.086	0.4
0.18	52	200103	1.081	0.4
0.18	53	200103	1.083	0.3
0.18	54	200103	1.055	0.3
0.18	55	200103	1.091	0.4
0.18	56	200103	1.093	0.4
0.18	57	200103	1.098	0.4
0.18	58	200103	1.076	0.5
0.18	59	200103	1.059	0.4
0.18	60	200103	1.046	0.4
0.18	61	200103	1.08	0.4
0.18	62	200103	1.089	0.5
0.18	63	200103	1.081	0.5
0.18	64	200103	1.06	0.4
0.18	65	200103	1.046	0.4
0.18	66	200103	1.049	0.4
0.18	67	200103	0.998	0.5
0.18	68	200103	0.938	0.4
0.18	69	200103	0.883	0.3
0.18	70	200103	0.946	0.4
0.18	71	200103	0.948	0.3
0.18	72	200103	0.865	0.4
0.18	73	200103	0.835	0.3
0.18	74	200103	0.808	0.4
0.18	75	200103	0.834	0.4
0.18	76	200103	0.845	0.3
0.18	77	200103	0.769	0.3
0.18	78	200103	0.958	0.4
0.18	79	200103	0.909	0.3
0.18	80	200103	0.818	0.3
0.18	81	200103	0.806	0.4
0.18	82	200103	0.949	0.4
0.18	83	200103	0.829	0.4
0.18	84	200103	0.761	0.3
0.18	85	200103	0.765	0.4
0.18	86	200103	0.881	0.4
0.18	87	200103	0.777	0.3
0.18	88	200103	0.769	0.3
0.18	89	200103	0.904	0.5
0.18	90	200103	0.848	0.4
0.18	91	200103	0.738	0.3
0.18	92	200103	0.759	0.3
0.18	93	200103	0.764	0.4
0.18	94	200103	0.84	0.4
0.18	95	200103	0.749	0.3
0.18	96	200103	0.752	0.3
0.18	97	200103	0.739	0.3
0.18	98	200103	0.75	0.3
0.18	99	200103	0.942	0.4
0.18	100	200103	0.861	0.3
0.18	101	200103	0.831	0.3
0.18	102	200103	0.799	0.3
0.18	103	200103	0.809	0.4
0.18	104	200103	0.938	0.4
0.18	105	200103	0.835	0.3
0.18	106	200103	0.757	0.3
0.18	107	200103	0.763	0.3
0.18	108	200103	0.781	0.4
0.18	109	200103	0.819	0.4
0.18	110	200103	0.749	0.3
0.18	111	200103	0.944	0.3
0.18	112	200103	0.797	0.3
0.18	113	200103	0.936	0.4
0.18	114	200103	1.02	0.4
0.18	115	200103	1.011	0.4
0.18	116	200103	1.054	0.4
0.18	117	200103	1.061	0.5
0.18	118	200103	1.037	0.5
0.18	119	200103	1.029	0.5
0.18	120	200103	1.044	0.5
0.18	121	200103	1.068	0.5
0.18	122	200103	1.09	0.5
0.18	123	200103	1.052	0.4
0.18	124	200103	1.042	0.4
0.18	125	200103	1.089	0.5
0.18	126	200103	1.085	0.5
0.18	127	200103	1.093	0.5
0.18	128	200103	1.081	0.5
0.18	129	200103	1.077	0.4
0.18	130	200103	1.058	0.4
0.18	131	200103	1.098	0.5
0.18	132	200103	1.068	0.5
0.18	133	200103	1.062	0.4
0.18	134	200103	1.039	0.4
0.18	135	200103	1.007	0.3
0.18	136	200103	1.054	0.4
0.18	137	200103	1.065	0.5
0.18	138	200103	1.069	0.5
0.18	139	200103	1.064	0.4
0.18	140	200103	1.002	0.4
0.18	141	200103	1.066	0.5
0.18	142	200103	1.071	0.4
0.18	143	200103	1.062	0.4
0.18	144	200103	1.048	0.4
0.18	145	200103	1.068	0.4
0.18	146	200103	1.073	0.4
0.18	147	200103	0.992	0.4
0.18	148	200103	0.953	0.4
0.18	149	200103	0.928	0.4
0.18	150	200103	0.838	0.3
0.18	151	200103	0.779	0.4
0.18	152	200103	0.852	0.4
0.18	153	200103	0.952	0.3
0.18	154	200103	0.82	0.4
0.18	155	200103	0.798	0.3
0.01	1	200104	0.845	0.3
0.01	2	200104	1.034	0.3
0.01	3	200104	1.019	0.3
0.01	4	200104	1.017	0.3
0.01	5	200104	0.999	0.2
0.01	6	200104	0.988	0.2
0.01	7	200104	0.972	0.2
0.01	8	200104	0.937	0.2
0.01	9	200104	0.992	0.2
0.01	10	200104	0.952	0.2
0.01	11	200104	0.993	0.2
0.01	12	200104	0.96	0.2
0.01	13	200104	0.968	0.2
0.01	14	200104	0.995	0.2
0.01	15	200104	0.928	0.2
0.01	16	200104	0.838	0.2
0.01	17	200104	0.862	0.2
0.01	18	200104	1.015	0.2
0.01	19	200104	0.955	0.2
0.01	20	200104	0.856	0.2
0.01	21	200104	0.934	0.2
0.01	22	200104	0.823	0.2
0.01	23	200104	0.908	0.2
0.01	24	200104	0.957	0.2
0.01	25	200104	0.913	0.2
0.01	26	200104	0.943	0.2
0.01	27	200104	0.828	0.2
0.01	28	200104	0.977	0.2
0.01	29	200104	0.989	0.2
0.01	30	200104	1.009	0.2
0.01	31	200104	0.999	0.2
0.01	32	200104	1.024	0.2
0.01	33	200104	1.043	0.3
0.01	34	200104	0.941	0.3
0.01	35	200104	1.026	0.3
0.01	36	200104	1.027	0.3
0.01	37	200104	0.991	0.2
0.01	38	200104	1.006	0.3
0.01	39	200104	1.014	0.2
0.01	40	200104	0.963	0.3
0.01	41	200104	1.006	0.3
0.01	42	200104	1.022	0.3
0.01	43	200104	1.031	0.3
0.01	44	200104	1.054	0.3
0.01	45	200104	1.041	0.3
0.01	46	200104	1.03	0.3
0.01	47	200104	1.052	0.3
0.01	48	200104	1.032	0.3
0.01	49	200104	1.042	0.3
0.01	50	200104	1.021	0.3
0.01	51	200104	1.053	0.3
0.01	52	200104	1.049	0.3
0.01	53	200104	1.033	0.3
0.01	54	200104	1.046	0.2
0.01	55	200104	1.054	0.2
0.01	56	200104	1.029	0.2
0.01	57	200104	1.051	0.2
0.01	58	200104	1.037	0.2
0.01	59	200104	1.041	0.2
0.01	60	200104	0.998	0.2
0.01	61	200104	1.02	0.2
0.01	62	200104	0.993	0.2
0.01	63	200104	0.986	0.2
0.01	64	200104	1.014	0.2
0.01	65	200104	1.038	0.2
0.01	66	200104	1.028	0.2
0.01	67	200104	1.002	0.2
0.01	68	200104	1.043	0.2
0.01	69	200104	1.01	0.2
0.01	70	200104	1.035	0.2
0.01	71	200104	1.025	0.2
0.01	72	200104	0.997	0.2
0.01	73	200104	0.96	0.3
0.01	74	200104	1.013	0.2
0.01	75	200104	1.016	0.2
0.01	76	200104	0.906	0.2
0.01	77	200104	0.859	0.2
0.01	78	200104	1.027	0.3
0.01	79	200104	1.034	0.2
0.01	80	200104	1.049	0.2
0.01	81	200104	1.016	0.2
0.01	82	200104	1.035	0.3
0.01	83	200104	1.029	0.2
0.01	84	200104	1.028	0.2
0.01	85	200104	1.038	0.2
0.01	86	200104	1.006	0.2
0.01	87	200104	0.936	0.2
0.01	88	200104	1.042	0.2
0.01	89	200104	1.042	0.2
0.01	90	200104	0.981	0.2
0.01	91	200104	1.025	0.2
0.01	92	200104	0.978	0.2
0.01	93	200104	0.985	0.3
0.01	94	200104	0.945	0.2
0.01	95	200104	0.908	0.2
0.01	96	200104	0.936	0.2
0.01	97	200104	1.027	0.2
0.01	98	200104	0.935	0.2
0.01	99	200104	0.96	0.2
0.01	100	200104	0.84	0.2
0.01	101	200104	1.015	0.2
0.01	102	200104	0.969	0.2
0.01	103	200104	0.942	0.2
0.01	104	200104	0.95	0.2
0.01	105	200104	1.034	0.3
0.01	106	200104	1.06	0.2
0.01	107	200104	1.045	0.2
0.01	108	200104	0.969	0.2
0.01	109	200104	1.003	0.2
0.01	110	200104	1.036	0.2
0.01	111	200104	1.046	0.2
0.01	112	200104	1.017	0.3
0.01	113	200104	1.067	0.2
0.01	114	200104	1.036	0.3
0.01	115	200104	1.093	0.2
0.01	116	200104	1.052	0.3
0.01	117	200104	1.059	0.3
0.01	118	200104	1.034	0.3
0.01	119	200104	1.034	0.3
0.01	120	200104	1.035	0.3
0.01	121	200104	1.04	0.2
0.01	122	200104	1.062	0.3
0.01	123	200104	1.089	0.2
0.01	124	200104	1.061	0.3
0.01	125	200104	1.114	0.2
0.01	126	200104	1.065	0.3
0.01	127	200104	1.073	0.3
0.01	128	200104	1.077	0.2
0.01	129	200104	1.069	0.2
0.01	130	200104	1.029	0.3
0.01	131	200104	1.047	0.3
0.01	132	200104	1.029	0.2
0.01	133	200104	1.067	0.2
0.01	134	200104	0.977	0.2
0.01	135	200104	1.042	0.2
0.01	136	200104	1.016	0.3
0.01	137	200104	1.051	0.2
0.01	138	200104	1.037	0.2
0.01	139	200104	0.973	0.3
0.01	140	200104	1.012	0.2
0.01	141	200104	0.918	0.1
0.01	142	200104	0.846	0.1
0.01	143	200104	0.922	0.1
0.01	144	200104	0.967	0.2
0.01	145	200104	0.986	0.1
0.01	146	200104	0.854	0.2
0.01	147	200104	1.023	0.2
0.01	148	200104	0.994	0.2
0.01	149	200104	0.955	0.1
0.01	150	200104	0.907	0.1
0.01	151	200104	0.893	0.2
0.01	152	200104	1.005	0.2
0.01	153	200104	0.868	0.1
0.01	154	200104	0.806	0.2
0.01	155	200104	0.805	0.1
0.01	1	200106	0.992	0.3
0.01	2	200106	1.007	0.3
0.01	3	200106	1.016	0.3
0.01	4	200106	1.012	0.3
0.01	5	200106	1.034	0.3
0.01	6	200106	1.051	0.2
0.01	7	200106	1.032	0.2
0.01	8	200106	1.043	0.3
0.01	9	200106	0.994	0.2
0.01	10	200106	1.027	0.3
0.01	11	200106	1.008	0.2
0.01	12	200106	1.049	0.2
0.01	13	200106	1.036	0.2
0.01	14	200106	1.011	0.3
0.01	15	200106	1.061	0.2
0.01	16	200106	0.998	0.3
0.01	17	200106	1.013	0.3
0.01	18	200106	1.015	0.2
0.01	19	200106	1.039	0.2
0.01	20	200106	1.014	0.2
0.01	21	200106	0.969	0.2
0.01	22	200106	1.017	0.2
0.01	23	200106	1.018	0.2
0.01	24	200106	0.974	0.2
0.01	25	200106	1.057	0.2
0.01	26	200106	1.082	0.3
0.01	27	200106	1.053	0.2
0.01	28	200106	1.007	0.3
0.01	29	200106	0.991	0.2
0.01	30	200106	1.02	0.2
0.01	31	200106	0.966	0.2
0.01	32	200106	1.028	0.3
0.01	33	200106	1.007	0.2
0.01	34	200106	1.015	0.2
0.01	35	200106	1.011	0.2
0.01	36	200106	1.057	0.2
0.01	37	200106	1.013	0.2
0.01	38	200106	1.017	0.3
0.01	39	200106	0.958	0.3
0.01	40	200106	1.025	0.3
0.01	41	200106	1.035	0.2
0.01	42	200106	1.032	0.3
0.01	43	200106	1.007	0.3
0.01	44	200106	1.009	0.3
0.01	45	200106	0.983	0.3
0.01	46	200106	1.024	0.3
0.01	47	200106	1.021	0.3
0.01	48	200106	1.024	0.3
0.01	49	200106	1.078	0.2
0.01	50	200106	1.003	0.2
0.01	51	200106	0.959	0.3
0.01	52	200106	1.007	0.2
0.01	53	200106	0.999	0.3
0.01	54	200106	1.044	0.2
0.01	55	200106	0.984	0.2
0.01	56	200106	0.891	0.1
0.01	57	200106	0.855	0.2
0.01	58	200106	0.968	0.2
0.01	59	200106	1.022	0.2
0.01	60	200106	1.002	0.2
0.01	61	200106	1.063	0.2
0.01	62	200106	1.022	0.2
0.01	63	200106	1.023	0.2
0.01	64	200106	0.959	0.2
0.01	65	200106	1.011	0.2
0.01	66	200106	1.042	0.2
0.01	67	200106	0.95	0.2
0.01	68	200106	1.007	0.2
0.01	69	200106	0.962	0.2
0.01	70	200106	0.905	0.2
0.01	71	200106	1.03	0.2
0.01	72	200106	1.004	0.3
0.01	73	200106	1.068	0.2
0.01	74	200106	0.967	0.2
0.01	75	200106	0.878	0.2
0.01	76	200106	0.992	0.1
0.01	77	200106	0.994	0.2
0.01	78	200106	1.015	0.2
0.01	79	200106	1.006	0.2
0.01	80	200106	0.931	0.2
0.01	81	200106	1.04	0.2
0.01	82	200106	1.036	0.2
0.01	83	200106	0.995	0.2
0.01	84	200106	0.994	0.3
0.01	85	200106	1.064	0.2
0.01	86	200106	0.985	0.2
0.01	87	200106	0.99	0.3
0.01	88	200106	1.005	0.2
0.01	89	200106	1	0.2
0.01	90	200106	1.013	0.2
0.01	91	200106	0.97	0.3
0.01	92	200106	1.05	0.2
0.01	93	200106	1.022	0.2
0.01	94	200106	1.067	0.2
0.01	95	200106	1.03	0.2
0.01	96	200106	1.011	0.2
0.01	97	200106	1.02	0.2
0.01	98	200106	1.039	0.2
0.01	99	200106	0.996	0.3
0.01	100	200106	0.997	0.3
0.01	101	200106	1.017	0.3
0.01	102	200106	1.083	0.2
0.01	103	200106	1.057	0.3
0.01	104	200106	1.022	0.2
0.01	105	200106	1.022	0.2
0.01	106	200106	1.007	0.2
0.01	107	200106	1.035	0.2
0.01	108	200106	1.006	0.2
0.01	109	200106	1.028	0.2
0.01	110	200106	1.019	0.2
0.01	111	200106	1.017	0.2
0.01	112	200106	1.027	0.2
0.01	113	200106	1.006	0.3
0.01	114	200106	1.033	0.3
0.01	115	200106	1.014	0.3
0.01	116	200106	1.037	0.3
0.01	117	200106	1.062	0.3
0.01	118	200106	1.02	0.3
0.01	119	200106	1.019	0.3
0.01	120	200106	1.005	0.3
0.01	121	200106	1.006	0.3
0.01	122	200106	1.007	0.3
0.01	123	200106	1.052	0.2
0.01	124	200106	1.035	0.3
0.01	125	200106	1.04	0.3
0.01	126	200106	1.021	0.3
0.01	127	200106	1.092	0.2
0.01	128	200106	1.042	0.3
0.01	129	200106	1.081	0.2
0.01	130	200106	1.038	0.3
0.01	131	200106	1.051	0.2
0.01	132	200106	1.059	0.2
0.01	133	200106	1.025	0.2
0.01	134	200106	1.03	0.2
0.01	135	200106	1.054	0.2
0.01	136	200106	0.905	0.2
0.01	137	200106	1.064	0.2
0.01	138	200106	1.045	0.2
0.01	139	200106	1.035	0.2
0.01	140	200106	1.027	0.2
0.01	141	200106	0.959	0.3
0.01	142	200106	1.053	0.2
0.01	143	200106	0.966	0.2
0.01	144	200106	1.09	0.2
0.01	145	200106	1.054	0.2
0.01	146	200106	1.08	0.1
0.01	147	200106	1.009	0.2
0.01	148	200106	1.1	0.1
0.01	149	200106	1.112	0.2
0.01	150	200106	1.047	0.2
0.01	151	200106	1.075	0.2
0.01	152	200106	1.007	0.2
0.01	153	200106	0.885	0.1
0.01	154	200106	0.912	0.3
0.01	155	200106	1.064	0.2
1%+NAM	1	200107	0.958	0.3
1%+NAM	2	200107	0.966	0.3
1%+NAM	3	200107	0.958	0.3
1%+NAM	4	200107	0.965	0.3
1%+NAM	5	200107	0.987	0.3
1%+NAM	6	200107	1.012	0.3
1%+NAM	7	200107	0.965	0.3
1%+NAM	8	200107	1.001	0.2
1%+NAM	9	200107	1.02	0.2
1%+NAM	10	200107	1.024	0.2
1%+NAM	11	200107	0.992	0.2
1%+NAM	12	200107	0.985	0.2
1%+NAM	13	200107	0.964	0.1
1%+NAM	14	200107	0.972	0.3
1%+NAM	15	200107	0.994	0.3
1%+NAM	16	200107	1.027	0.2
1%+NAM	17	200107	1.036	0.3
1%+NAM	18	200107	1.007	0.1
1%+NAM	19	200107	0.955	0.2
1%+NAM	20	200107	0.937	0.2
1%+NAM	21	200107	1.003	0.2
1%+NAM	22	200107	0.967	0.2
1%+NAM	23	200107	0.925	0.2
1%+NAM	24	200107	1.007	0.2
1%+NAM	25	200107	1.008	0.3
1%+NAM	26	200107	1.004	0.3
1%+NAM	27	200107	0.943	0.3
1%+NAM	28	200107	1.009	0.3
1%+NAM	29	200107	0.997	0.3
1%+NAM	30	200107	1.016	0.3
1%+NAM	31	200107	0.994	0.3
1%+NAM	32	200107	1.006	0.3
1%+NAM	33	200107	1.019	0.2
1%+NAM	34	200107	0.993	0.2
1%+NAM	35	200107	1.023	0.2
1%+NAM	36	200107	1.026	0.2
1%+NAM	37	200107	1.006	0.3
1%+NAM	38	200107	1.025	0.3
1%+NAM	39	200107	0.968	0.3
1%+NAM	40	200107	0.999	0.3
1%+NAM	41	200107	1.021	0.3
1%+NAM	42	200107	1.017	0.3
1%+NAM	43	200107	1.014	0.3
1%+NAM	44	200107	1.009	0.3
1%+NAM	45	200107	1.011	0.3
1%+NAM	46	200107	1.01	0.3
1%+NAM	47	200107	1.025	0.3
1%+NAM	48	200107	1.044	0.2
1%+NAM	49	200107	1.021	0.2
1%+NAM	50	200107	1.056	0.2
1%+NAM	51	200107	0.971	0.2
1%+NAM	52	200107	0.954	0.3
1%+NAM	53	200107	0.99	0.2
1%+NAM	54	200107	0.918	0.2
1%+NAM	55	200107	1.017	0.2
1%+NAM	56	200107	0.983	0.2
1%+NAM	57	200107	1.042	0.2
1%+NAM	58	200107	1.014	0.2
1%+NAM	59	200107	0.996	0.2
1%+NAM	60	200107	1.016	0.2
1%+NAM	61	200107	0.988	0.2
1%+NAM	62	200107	1.017	0.2
1%+NAM	63	200107	1.051	0.2
1%+NAM	64	200107	0.955	0.2
1%+NAM	65	200107	1.035	0.2
1%+NAM	66	200107	0.995	0.2
1%+NAM	67	200107	0.928	0.2
1%+NAM	68	200107	0.973	0.2
1%+NAM	69	200107	0.843	0.1
1%+NAM	70	200107	0.928	0.2
1%+NAM	71	200107	0.986	0.2
1%+NAM	72	200107	0.998	0.2
1%+NAM	73	200107	0.916	0.3
1%+NAM	74	200107	0.95	0.2
1%+NAM	75	200107	1.003	0.2
1%+NAM	76	200107	0.998	0.2
1%+NAM	77	200107	0.94	0.3
1%+NAM	78	200107	0.974	0.2
1%+NAM	79	200107	0.917	0.2
1%+NAM	80	200107	1.015	0.2
1%+NAM	81	200107	1.008	0.2
1%+NAM	82	200107	0.972	0.2
1%+NAM	83	200107	0.991	0.2
1%+NAM	84	200107	0.969	0.2
1%+NAM	85	200107	0.875	0.2
1%+NAM	86	200107	0.97	0.2
1%+NAM	87	200107	0.952	0.3
1%+NAM	88	200107	0.974	0.3
1%+NAM	89	200107	0.953	0.2
1%+NAM	90	200107	1.013	0.2
1%+NAM	91	200107	0.861	0.1
1%+NAM	92	200107	0.946	0.2
1%+NAM	93	200107	0.966	0.2
1%+NAM	94	200107	0.854	0.2
1%+NAM	95	200107	1.005	0.2
1%+NAM	96	200107	1.006	0.2
1%+NAM	97	200107	1.027	0.2
1%+NAM	98	200107	0.962	0.3
1%+NAM	99	200107	1.031	0.2
1%+NAM	100	200107	1.005	0.2
1%+NAM	101	200107	0.899	0.3
1%+NAM	102	200107	0.989	0.3
1%+NAM	103	200107	0.997	0.3
1%+NAM	104	200107	0.968	0.2
1%+NAM	105	200107	0.921	0.3
1%+NAM	106	200107	0.985	0.3
1%+NAM	107	200107	1.04	0.2
1%+NAM	108	200107	1.034	0.2
1%+NAM	109	200107	0.933	0.2
1%+NAM	110	200107	0.972	0.3
1%+NAM	111	200107	0.999	0.3
1%+NAM	112	200107	0.987	0.3
1%+NAM	113	200107	0.98	0.3
1%+NAM	114	200107	0.978	0.3
1%+NAM	115	200107	0.999	0.3
1%+NAM	116	200107	1.004	0.3
1%+NAM	117	200107	1.027	0.3
1%+NAM	118	200107	0.969	0.3
1%+NAM	119	200107	0.994	0.3
1%+NAM	120	200107	1.014	0.3
1%+NAM	121	200107	1.001	0.3
1%+NAM	122	200107	1.033	0.3
1%+NAM	123	200107	1.04	0.2
1%+NAM	124	200107	1.024	0.3
1%+NAM	125	200107	1.009	0.3
1%+NAM	126	200107	1.046	0.2
1%+NAM	127	200107	1.021	0.2
1%+NAM	128	200107	1.022	0.2
1%+NAM	129	200107	0.964	0.3
1%+NAM	130	200107	0.979	0.2
1%+NAM	131	200107	0.904	0.3
1%+NAM	132	200107	1.019	0.2
1%+NAM	133	200107	0.992	0.2
1%+NAM	134	200107	0.969	0.2
1%+NAM	135	200107	1.032	0.2
1%+NAM	136	200107	0.974	0.3
1%+NAM	137	200107	0.986	0.3
1%+NAM	138	200107	1.034	0.1
[truncated: 1,102 more rows]

## Sheet: Fig. 2
d
	Vacuoles Area
18%	0.5
18%	0.6
18%	1.02
18%	1.08
18%	0.18
18%	0.68
18%	1
18%	0.6
18%	1.02
1%	10.68
1%	9.28
1%	11.45
1%	6.9
1%	8.86
1%	2.86
1%	7.62
1%	5.68
1%	6.52
1%+NAM	2.17
1%+NAM	2.18
1%+NAM	4.96
1%+NAM	5.3
1%+NAM	3.1
1%+NAM	10.03
1%+NAM	1.36
1%+NAM	1.18
1%+NAM	3.92
e				f
	TGLP				TGS
18%	131.94			18%	0.658
18%	108.07			18%	0.618
18%	95.81			18%	0.484
18%	156.69			18%	1.106
18%	148.04			18%	0.695
18%	113			18%	0.871
1%	394.37			1%	0.305
1%	467.77			1%	0.458
1%	490.56			1%	0.322
1%	538.57			1%	0.307
1%	394.04			1%	0.4
1%	376.68			1%	0.641
1%+NAM	313.09			1%+NAM	0.392
1%+NAM	303.88			1%+NAM	0.242
1%+NAM	321.93			1%+NAM	0.27
1%+NAM	294.19			1%+NAM	0.524
1%+NAM	282.43			1%+NAM	0.476
1%+NAM	283.52			1%+NAM	0.347

## Sheet: Fig. 3
b
	mtDNAfold
18%	1.11423
18%	1.29216
18%	0.788737
18%	1.19726
18%	0.797604
18%	0.810014
1%	0.300988
1%	0.247008
1%	0.306385
1%	0.420073
1%	0.342281
1%	0.261893
1%+NAM	0.643927
1%+NAM	0.507541
1%+NAM	0.50509
1%+NAM	0.595998
1%+NAM	0.465047
1%+NAM	0.495484
d
	HSP60				TOM20
18%	0.764743			18%	0.87448
18%	1.21852			18%	1.12167
18%	1.01673			18%	1.00385
1%	0.513825			1%	0.636752
1%	0.159372			1%	0.738212
1%	0.0231251			1%	0.72091
1%+NAM	0.727863			1%+NAM	1.11874
1%+NAM	0.416793			1%+NAM	0.995447
1%+NAM	0.750889			1%+NAM	0.78325
18%	0.998731			18%	0.692856
18%	1.20925			18%	1.37606
18%	0.792022			18%	0.931089
1%	0.361837			1%	0.412912
1%	0.436018			1%	0.393975
1%	0.601731			1%	0.487581
1%+NAM	0.616177			1%+NAM	0.834536
1%+NAM	0.53986			1%+NAM	1.27664
1%+NAM	0.529026			1%+NAM	NA
e
	ATP umol/gliver
18%	2.80195
18%	2.49403
18%	1.95659
18%	2.06752
18%	3.44841
18%	2.61192
18%	2.80115
18%	2.32284
18%	2.19312
18%	2.45232
18%	2.94084
1%	1.094
1%	0.805204
1%	1.7615
1%	1.7462
1%	1.7003
1%	0.877196
1%	0.926993
1%	1.25616
1%	0.867236
1%	1.20611
1%	1.28604
1%+NAM	2.7025
1%+NAM	0.967773
1%+NAM	2.86507
1%+NAM	3.30879
1%+NAM	4.06236
1%+NAM	5.88889
1%+NAM	6.09353
g
	Complex1				Complex4						Complex5
18%	0.413969			18%	0.88898					18%	0.943798
18%	1.57435			18%	1.11613					18%	1.16034
18%	1.01168			18%	0.994886					18%	0.895859
1%	0.0999141			1%	0.82784					1%	0.335662
1%	0.1103			1%	0.708584					1%	0.404579
1%	NA			1%	0.59096					1%	0.757687
1%+NAM	0.333126			1%+NAM	0.721381					1%+NAM	0.718969
1%+NAM	0.327816			1%+NAM	1.02367					1%+NAM	0.668471
1%+NAM	0.25604			1%+NAM	1.00689					1%+NAM	0.630006
18%	0.636018			18%	0.93236					18%	0.714508
18%	1.13858			18%	1.08405					18%	0.981997
18%	1.22541			18%	0.983589					18%	1.30349
1%	0.158597			1%	0.375225					1%	0.448243
1%	0.166759			1%	0.539537					1%	0.804401
1%	0.0535118			1%	NA					1%	0.626023
1%+NAM	0.172645			1%+NAM	1.11923					1%+NAM	0.901664
1%+NAM	0.175545			1%+NAM	0.790763					1%+NAM	1.03434
1%+NAM	0.177868			1%+NAM	0.787051					1%+NAM	0.742895
h
	Acaa2			Hadha
18%	0.615099		18%	0.859173
18%	0.397198		18%	1.14067
18%	1.36339		18%	1.08743
18%	1.15299		18%	1.04048
18%	1.47133		18%	0.642388
1%	0.419669		18%	1.22986
1%	0.074758		1%	0.068912
1%	0.237196		1%	0.127543
1%	0.0380621		1%	0.132829
1%	0.315389		1%	0.110319
1%	0.396085		1%	0.069844
1%	0.088177		1%	0.125655
1%	0.088177		1%	0.0818455
1%+NAM	0.904979		1%+NAM	0.204568
1%+NAM	0.693096		1%+NAM	0.243353
1%+NAM	0.561721		1%+NAM	0.424525
1%+NAM	0.502928		1%+NAM	0.309702
1%+NAM	0.485795		1%+NAM	0.249081
1%+NAM	0.321781		1%+NAM	0.894983
1%+NAM	0.765773		1%+NAM	0.266537
h
	Acadl			Acadm
18%	0.500055		18%	1.14193
18%	1.12788		18%	1.25116
18%	0.572274		18%	1.18081
18%	0.893956		18%	0.167718
18%	1.39555		18%	0.203466
18%	0.839883		18%	1.39931
18%	1.2835		18%	1.36649
18%	1.38691		18%	1.28911
1%	0.215105		1%	0.164841
1%	0.0941543		1%	0.0512227
1%	0.182641		1%	0.140012
1%	0.138483		1%	0.153034
1%	0.193695		1%	0.108799
1%	0.0818754		1%	0.0816311
1%	0.161349		1%	0.161684
1%	0.609731		1%	0.0608603
1%+NAM	0.19558		1%+NAM	0.200618
1%+NAM	0.0842972		1%+NAM	0.308244
1%+NAM	2.15231		1%+NAM	0.185233
1%+NAM	0.941513		1%+NAM	0.162008
1%+NAM	0.268246		1%+NAM	0.254388
1%+NAM	0.316559		1%+NAM	0.131919
1%+NAM	1.37452		1%+NAM	0.150738
1%+NAM	0.131654
1%+NAM	0.205481
i
	Fasnq				Acaca
18%	0.303691			18%	0.516426
18%	0.678737			18%	0.774506
18%	0.336947			18%	0.280339
18%	0.502802			18%	0.548382
18%	0.477105			18%	1.8882
18%	1.36545			18%	0.619941
18%	0.522903			18%	1.33352
18%	0.961381			18%	2.03868
18%	3.85098			1%	0.573793
1%	0.289831			1%	0.186466
1%	0.061719			1%	0.17289
1%	0.0709012			1%	0.0863849
1%	0.0689362			1%	0.0242754
1%	0.0160233			1%	0.169711
1%	0.0471315			1%	0.166333
1%	0.0847404			1%	0.654481
1%	0.719446			1%+NAM	0.173495
1%+NAM	0.0317544			1%+NAM	0.8353
1%+NAM	0.282424			1%+NAM	0.754954
1%+NAM	0.426184			1%+NAM	0.367882
1%+NAM	0.204856			1%+NAM	0.493543
1%+NAM	0.103264			1%+NAM	0.388134
1%+NAM	0.424641			1%+NAM	0.276333
1%+NAM	0.0964145			1%+NAM	0.306677
1%+NAM	0.062492
in text
	TRP plasma
18%	72
18%	79
18%	75
18%	147
18%	56
18%	60
18%	31
18%	168
18%	93
18%	103
1%	45
1%	43
1%	58
1%	31
1%	27
1%	35
1%	29
1%	84
1%	41
1%	49
1%	31

## Sheet: Fig. 3j-k
j
	OCR Measurements	1	2	3	4	5	6	7	8	9	10	11	12
	18%	217.197	200.17	187.278	49.7764	54.436	59.9162	213.846	208.869	201.179	4.86645	3.57395	4.69839
	18%	201.976	187.729	176.185	47.5218	52.6389	57.9341	196.344	191.216	183.957	4.03444	3.22837	3.96706
	18%	196.139	186.767	181.307	48.5567	51.4433	56.8523	200.482	191.376	176.158	6.29418	3.61175	5.37793
	18%	212.009	201.616	190.622	50.6823	57.0179	63.1786	212.53	196.235	179.673	8.39887	7.58627	8.69745
	1%	188.464	173.741	164.406	51.5709	51.4337	54.5962	151.558	144.538	135.689	16.9218	13.1512	11.4654
	1%	180.993	167.901	158.837	43.1104	43.5435	46.2239	151.502	148.813	141.515	5.87141	3.97732	8.0872
	1%	186.188	173.046	165.218	43.7914	45.4255	52.8664	157.653	142.595	125.652	13.6268	11.4154	12.308
	1%	165.632	158.442	152.729	38.3722	39.9103	44.574	147.369	135.328	126.827	7.30553	7.0555	7.63492
	1%+NAM	201.559	184.442	176.247	63.5762	66.1061	68.8748	177.913	163.689	151.059	11.9761	10.6207	12.6307
	1%+NAM	215.874	203.763	193.997	63.3527	66.4563	70.647	199.696	186.589	168.203	14.4981	11.3769	13.5242
	1%+NAM	218.429	211.238	202.74	63.5127	66.7669	71.937	199.115	185.725	179.93	6.07684	5.79367	7.59995
	1%+NAM	168.132	162.975	158.375	48.98	53.76	57.9859	160.043	154.019	146.655	7.46505	7.1256	9.0548
k
	OCR Measurements	Basel	Maximal
	18%	201.548	207.965
	18%	188.63	190.506
	18%	188.071	189.339
	18%	201.415	196.146
	1%	175.537	143.929
	1%	169.243	147.277
	1%	174.817	141.967
	1%	158.934	136.508
	1%+NAM	187.416	164.221
	1%+NAM	204.545	184.829
	1%+NAM	210.802	188.256
	1%+NAM	163.161	153.572

## Sheet: Fig. 4a-b
a
ID	Metabolite	PLS_Loading_comp1	PLS_Loading_comp2	sPLS_VIP_comp1	sPLS_VIP_comp2
13	Acetylglucosamine.1P	-0.244374	0.0191668	3.20835	3.03948
36	Glycerylaldehyde.3P	0.225616	-0.160035	2.54746	2.41338
31	Malonyl.CoA	0.213148	-0.291725	2.1082	1.9973
45	Latic.acid	-0.208813	0.0222617	1.95548	1.85256
3	ATP	-0.20866	0.141134	1.95009	1.84745
33	Erythrose.4P	0.207183	0.0472905	1.89805	1.79815
7	UMP	-0.206563	-0.135007	1.87621	1.78432
28	UDP.Glucose	-0.198702	-0.147959	1.59926	1.51509
34	Glucose	-0.193231	0.0987896	1.40651	1.33248
47	Pyruvic.acid	-0.187498	-0.0640107	1.20452	1.14113
15	ADP.Glucose	-0.184954	-0.128193	1.11492	1.05624
29	Acetyl.CoA	0.179882	-0.188218	0.936215	1.21604
8	UDP	-0.178096	0.0529214	0.87329	0.827326
9	UTP	-0.177924	-0.0299392	0.86722	0.821575
39	a.Hydroxyglutaric.acid	-0.174126	-0.0295751	0.733442	0.694839
10	cyclic.ADP.ribose	-0.174011	-0.0277358	0.72939	0.697349
4	GMP	-0.173791	-0.172164	0.721633	0.831678
1	AMP	-0.171282	-0.0714443	0.633242	0.599913
11	cyclic.AMP	-0.170828	-0.106782	0.617226	0.58474
41	Citric.acid	0.158161	-0.0850058	0.170964	0.470913
24	Phosphocreatine	-0.00402854	0.395735	0	1.00169
38	Ribose.5P	0.0509178	-0.277967	0	0.848316
42	Fumaric.acid	0.00795591	-0.201093	0	0.840869
19	Fructose.6P	0.0895336	-0.204678	0	0.622041
16	X2.3.bisP.Glycerate	-0.0737315	0.148558	0	0.561276
12	X6.P.Gluconate	-0.104398	-0.199982	0	0.538457
14	Acetyl.Phosphate	0.0699245	-0.154645	0	0.503273
18	Total.Frucose.bisP.Glucose.1.6.bisP	0.0263712	0.241745	0	0.208681
20	Glucosamine.6P	-0.0776291	-0.0479095	0	0.180269
43	Glycolic.acid	0.0188198	-0.0607722	0	0.102403
35	Glucose.6P	0.153308	-0.0991303	0	0.093449
44	Isocitric.acid	0.0870849	0.0186283	0	0.0609016
6	GTP	-0.0107317	-0.241811	0	0.0101223
2	ADP	-0.149365	-0.0521389	0	0.00386556
5	GDP	-0.0836577	0.0206488	0	0
17	DHAP	0.0877503	0.146888	0	0
21	Glycerate.2..or.3.P	-0.073914	-0.0300136	0	0
22	Glycerol.3.P	0.0658819	0.0727057	0	0
23	PEP	0.0459809	0.203812	0	0
25	Ribulose.1.5.bisP	-0.139026	-0.0739463	0	0
26	Ribulose.5P	-0.0957737	0.0368262	0	0
27	Sedoheptulose.7P	0.137069	-0.0608705	0	0
30	Hs.CoA	-0.14457	-0.0398718	0	0
32	Succinyl.CoA	-0.127115	-0.0790479	0	0
37	Mannose.6P	0.14636	-0.0758333	0	0
40	a.Ketoglutaric.acid	-0.134018	-0.0656144	0	0
46	Malic.acid	-0.0468423	-0.00497622	0	0
48	Succinic.acid	-0.0995786	-0.256057	0	0
b
	Metabolite	PLS_Loading_comp1	PLS_Loading_comp2	sPLS_VIP_comp1	sPLS_VIP_comp2
31	Malonyl.CoA	0.304584	0.230708	4.1	3.71
9	UTP	-0.237765	0.0311913	2.34	2.12
3	ATP	-0.235895	0.0824131	2.29	2.09
30	Hs.CoA	-0.234068	0.10045	2.25	2.03
28	UDP.Glucose	-0.208617	-0.116967	1.58	1.44
18	Total.Frucose.bisP.Glucose.1.6.bisP	-0.20786	0.0377891	1.56	1.41
29	Acetyl.CoA	0.206137	0.166837	1.51	1.37
1	AMP	-0.205805	-0.135123	1.51	1.36
32	Succinyl.CoA	-0.198539	0.00912271	1.31	1.19
16	X2.3.bisP.Glycerate	-0.189178	-0.242184	1.07	0.97
8	UDP	-0.182778	0.0286244	0.9	0.81
10	cyclic.ADP.ribose	-0.177332	0.119922	0.76	0.83
36	Glycerylaldehyde.3P	-0.174602	0.0750544	0.69	0.62
11	cyclic.AMP	-0.173776	0.0552425	0.66	0.6
17	DHAP	-0.164969	-0.0138631	0.43	0.39
4	GMP	-0.163949	0.228328	0.41	0.42
25	Ribulose.1.5.bisP	-0.16376	-0.150238	0.4	0.58
6	GTP	-0.161621	0.147135	0.35	0.58
15	ADP.Glucose	-0.159529	-0.0756528	0.29	0.27
7	UMP	-0.155179	0.163217	0.18	0.16
22	Glycerol.3.P	-0.0140322	-0.303484	0	1.54
41	Citric.acid	-0.0442015	-0.303719	0	1.28
39	a.Hydroxyglutaric.acid	-0.141553	-0.210022	0	1.16
38	Ribose.5P	-0.0196396	-0.287622	0	1
24	Phosphocreatine	-0.0899188	0.313681	0	0.88
46	Malic.acid	-0.0548957	-0.0776361	0	0.52
44	Isocitric.acid	0.00542025	-0.147746	0	0.46
26	Ribulose.5P	-0.081012	-0.0918319	0	0.4
45	Latic.acid	-0.147093	-0.0491304	0	0.29
34	Glucose	0.00477714	-0.0549112	0	0.22
48	Succinic.acid	-0.0337901	-0.00809175	0	0.07
2	ADP	0.00465628	0.212972	0	0
5	GDP	-0.148467	0.0974995	0	0
12	X6.P.Gluconate	-0.0776431	0.0647236	0	0
13	Acetylglucosamine.1P	-0.0722495	0.185104	0	0
14	Acetyl.Phosphate	0.0754784	0.134938	0	0
19	Fructose.6P	0.093117	-0.00208837	0	0
20	Glucosamine.6P	0.0829918	-0.0355023	0	0
21	Glycerate.2..or.3.P	-0.110276	0.138145	0	0
23	PEP	-0.115697	0.143546	0	0
27	Sedoheptulose.7P	-0.0288043	0.124154	0	0
33	Erythrose.4P	-0.141256	0.155315	0	0
35	Glucose.6P	0.0220985	0.0235528	0	0
37	Mannose.6P	0.0768742	-0.0155906	0	0
40	a.Ketoglutaric.acid	0.016255	0.0995974	0	0
42	Fumaric.acid	0.0851239	0.000619354	0	0
43	Glycolic.acid	-0.130044	0.0426816	0	0
47	Pyruvic.acid	-0.128823	0.0163618	0	0

## Sheet: Fig. 4c
c
ID	Metabolite	PLS_Loading_comp1	PLS_Loading_comp2	sPLS_VIP_comp1	sPLS_VIP_comp2
311	PA.40.6.	0.0805764	-0.0307214	13.311	12.8592
18	TG.56.04._.M.NH4.1.	-0.0766759	0.00383772	9.03205	8.72546
2	DG.35.02._.M.H.H2O.1.	-0.0754411	-0.000601139	7.67739	7.41678
44	DG.37.02._.M.H.H2O.1.	-0.0749174	0.00207679	7.10284	6.86174
1	DG.35.01._.M.H.H2O.1.	-0.0743124	-0.000101995	6.43912	6.22055
17	TG.56.03._.M.NH4.1.	-0.0736408	0.0221182	5.70233	5.50877
47	DG.38.02._.M.H.H2O.1.	-0.0731738	0.018991	5.18995	5.01378
3	DG.36.02._.M.H.H2O.1.	-0.0730288	0.000567671	5.03091	4.86014
531	FA.20.4._.M.H.1.	0.0730047	-0.0276016	5.00448	4.8346
333	PE.O_36.5_.M.H.1.	-0.0720332	0.0162437	3.93873	3.80503
334	PG.34.1....TG.42.6..Cl.37	0.0720181	-0.00720008	3.92207	3.78894
343	SM_36.0_.M.OAC.1.	-0.071617	0.00415813	3.48205	3.36386
109	TG.54.03._.M.NH4.1.	-0.0714865	0.000926886	3.33895	3.22561
34	DG.33.01._.M.H.H2O.1.	-0.0708167	-0.012089	2.60408	2.51569
48	DG.H20.33.01.	-0.0708167	-0.012089	2.60408	2.51569
532	FA.22.5._.M.H.1.	0.0705735	-0.0627174	2.33729	2.25795
16	TG.53.03._.M.NH4.1.	-0.0702178	-0.0137232	1.94713	1.88104
111	TG.54.04._.M.NH4.1.	-0.0697793	-0.0157651	1.46602	1.41625
338	PG.O_41.0_.M.H.1.	-0.0692708	0.0254859	0.90816	0.877333
325	PC_44.3_.M.OAC.1.	-0.0691587	-0.00493738	0.785161	0.758509
243	PC.O.34.00._.M.H.1....PE.O.37.00._.M.H.1.	-0.0193587	0.0720991	0	2.76225
244	PC.O.34.00.	-0.0193587	0.0720991	0	2.76225
151	PC.O.40.07....PC.P.40.06.	-0.0281989	0.068856	0	2.2577
66	PS.40.06._.M.H.1....PG.40.08._.M.NH4.1.	-0.0309893	0.0745171	0	1.60855
65	PS.38.03._.M.Na.1.	-0.0310018	0.0745252	0	1.60836
165	PC.32.02....PE.35.02.	-0.0306155	0.0876677	0	1.5418
166	DG.44.12._.M.NH4.1.	-0.0306155	0.0876677	0	1.5418
332	PE_42.6_.M.H.1.	-0.0312138	0.0777361	0	1.49063
549	BA.CA._.M.H.1.	-0.043316	0.0793564	0	1.45703
178	TG_oxid.36.00.	-0.0530798	0.0719105	0	1.32555
463	PE_39.6_.M.H.1.	-0.0394774	0.0497636	0	1.00004
149	PC.O.32.01._.M.H.1....PE.O.35.01._.M.H.1.	-0.0309279	0.0607151	0	0.8622
64	PI.34.01._.M.H.1.	-0.0284215	0.0629659	0	0.772072
200	CE.16.01._.M.NH4.1.	-0.0451823	0.0676763	0	0.616077
566	OCT.C18H28O3._.M.H.1.	-0.0189334	0.0578569	0	0.604701
187	SM.33.01._.M.H.1.	-0.0405302	0.0895711	0	0.471577
228	PE.P.40.07._.M.H.1.	-0.0317532	0.0671981	0	0.46451
275	TG.45.04._.M.NH4.1.	-0.0345762	0.0793775	0	0.328815
322	PC_41.3_.M.OAC.1....PC.O_44.5_.M.Cl.1.	-0.0327385	0.0602133	0	0.140763
283	SM.39.01._.M.H.1.	-0.0289555	0.0906721	0	0.0622294
4	DG.40.05._.M.H.H2O.1.	0.0521411	0.00163359	0	0
5	PC.36.04....PE.39.04.	0.0623519	3.917e-05	0	0
6	PC.38.03....PE.41.03.	0.0540208	0.0198096	0	0
7	PC.38.04....PE.41.04.	0.0627798	5.91803e-05	0	0
8	PC.38.05....PE.41.05.	0.0567835	0.0140691	0	0
9	PC.40.05._.M.H.1.	0.0643448	-0.00450148	0	0
10	PC.40.08._.M.H.1.	0.0550235	0.0224514	0	0
11	PE.34.02.	0.0424455	0.0210739	0	0
12	PE.36.04.	0.0527689	0.0206854	0	0
13	PE.38.04....PC.35.04.	0.0522501	0.0208054	0	0
14	PE.38.05....PC.35.05.	0.0508542	0.0233833	0	0
15	PE.40.05....PC.37.05.	0.0592493	-0.00134886	0	0
19	CE.18.01._.M.Na.1.	-0.0573338	0.0813019	0	0
20	CE.18.01._.M.NH4.1.	-0.0591105	0.0804569	0	0
21	Cer.42.01._.M.H.1.	-0.0267252	0.0715455	0	0
22	Cer.42.01._.M.H.H2O.1.	0.0265487	0.052758	0	0
23	Cer.42.02._.M.H.H2O.1.	0.0457855	0.0287509	0	0
24	Cholesterol._.M.H.H2O.1.	-0.0637551	0.0818896	0	0
25	DG.29.00._.M.H.H2O.1.	-0.0151761	0.05384	0	0
26	DG.30.00._.M.H.H2O.1.	-0.06332	-0.00890624	0	0
27	DG.30.01._.M.H.H2O.1.	-0.0657174	-0.0291526	0	0
28	DG.30.02._.M.H.H2O.1.	-0.0521895	-0.051004	0	0
29	DG.32.00._.M.H.H2O.1.	-0.0507513	-0.0470757	0	0
30	DG.32.01._.M.H.H2O.1.	-0.0617517	-0.0354545	0	0
31	DG.32.02._.M.H.H2O.1.	-0.0653996	-0.0310531	0	0
32	DG.32.03._.M.H.H2O.1.	-0.0626643	-0.0309332	0	0
33	DG.33.00._.M.H.H2O.1.	-0.056048	0.0158036	0	0
35	DG.33.02._.M.H.H2O.1.	-0.063722	-0.0358969	0	0
36	DG.34.01._.M.H.H2O.1.	-0.0562107	-0.0357423	0	0
37	DG.34.02._.M.H.H2O.1.	-0.0536663	-0.0453962	0	0
38	DG.34.03._.M.H.H2O.1.	-0.058133	-0.0428695	0	0
39	DG.34.04._.M.H.H2O.1.	-0.0517315	-0.051495	0	0
40	DG.35.03._.M.H.H2O.1.	-0.0610435	-0.034164	0	0
41	DG.36.01._.M.H.H2O.1.	-0.0673924	-0.0102181	0	0
42	DG.36.03._.M.H.H2O.1.	-0.067031	-0.0233503	0	0
43	DG.36.04._.M.H.H2O.1.	-0.041705	-0.0441333	0	0
45	DG.37.03._.M.H.H2O.1.	-0.0570995	-0.0440648	0	0
46	DG.38.01._.M.H.H2O.1.	-0.0607167	-0.0208249	0	0
49	PA.33.03._.M.Na.1.	0.0341726	0.047282	0	0
50	PC.32.01....PE.35.01....DG.44.11._.M.NH4.1.	-0.00136935	0.0792084	0	0
51	PC.34.01....PE.37.01.	0.0358224	0.0506059	0	0
52	PC.34.02....PE.37.02.	0.0415706	0.031797	0	0
53	PC.36.02....PE.39.02.	0.0316662	0.0526195	0	0
54	PC.36.03....PE.39.03.	0.0084518	0.0760792	0	0
55	PC.38.06.	0.0536942	0.0192199	0	0
56	PC.40.06....PE.43.06.	0.0569709	0.0111959	0	0
57	PC.40.07....PE.43.07.	0.0476465	0.0298928	0	0
58	PE.32.06.	0.0338542	0.0486005	0	0
59	PE.36.03....PC.33.03.	-0.0255217	0.0846892	0	0
60	PE.38.02....PC.35.02.	0.0296686	0.0524524	0	0
61	PE.38.06._.M.H.1....PC.35.06._.M.H.1....PA.40.07._.M.NH4.1.	0.0511799	0.0188237	0	0
62	PE.40.06....PC.37.06.	0.0376912	0.0318833	0	0
63	PE.42.06....PC.39.06.	0.0550298	0.0209705	0	0
67	SM.40.02._.M.H.1.	0.037471	0.0491862	0	0
68	SM.41.00._.M.H.1.	-0.0182586	0.0920431	0	0
69	SM.41.01._.M.H.1.	-0.0210822	0.0928941	0	0
70	SM.42.02._.M.H.1.	0.0207223	0.0675319	0	0
71	SM.44.00._.M.H.1.	-0.0594	-0.0417691	0	0
72	SM.46.00.	-0.0536051	-0.0485172	0	0
73	SM.46.01.	-0.0541454	-0.0491454	0	0
74	SM.47.00.	-0.0595454	-0.0397175	0	0
75	SM.48.01.	-0.0627285	-0.034293	0	0
76	TG.46.01._.M.NH4.1.	-0.0563361	-0.0457274	0	0
77	TG.47.04._.M.NH4.1.	-0.02124	0.0917986	0	0
78	TG.48.01._.M.NH4.1.	-0.0612214	-0.0381749	0	0
79	TG.48.02._.M.NH4.1.	-0.0613251	-0.0380085	0	0
80	TG.48.03._.M.NH4.1.	-0.0600124	-0.0408534	0	0
81	TG.48.04._.M.NH4.1.	-0.0164828	0.0893453	0	0
82	TG.49.01._.M.NH4.1.	-0.0454672	-0.0558561	0	0
83	TG.50.00._.M.Na.1.	-0.0545637	-0.0463704	0	0
84	TG.50.01._.M.Na.1.	-0.0476164	-0.0555062	0	0
85	TG.50.01._.M.NH4.1.	-0.0559733	-0.0442425	0	0
86	TG.50.02._.M.Na.1.	-0.0438003	-0.0585246	0	0
87	TG.50.02._.M.NH4.1.	-0.0577787	-0.0422679	0	0
88	TG.50.03._.M.NH4.1.	-0.0578091	-0.0435937	0	0
89	TG.50.04._.M.NH4.1.	-0.0595752	-0.0419377	0	0
90	TG.51.01._.M.NH4.1.	-0.0610075	-0.0387749	0	0
91	TG.51.02._.M.NH4.1.	-0.067502	-0.0195732	0	0
92	TG.51.03._.M.NH4.1.	-0.0627257	-0.0356105	0	0
93	TG.51.04._.M.NH4.1.	-0.0567368	-0.0429355	0	0
94	TG.51.05._.M.NH4.1.	-0.0482583	-0.0566712	0	0
95	TG.52.00._.M.Na.1.	-0.0625212	-0.0218311	0	0
96	TG.52.01._.M.Na.1.	-0.068443	-0.0198106	0	0
97	TG.52.02._.M.Na.1.	-0.0569351	-0.0363587	0	0
98	TG.52.02._.M.NH4.1.	-0.0612894	-0.0199529	0	0
99	TG.52.03._.M.NH4.1.	-0.0564388	-0.0401243	0	0
100	TG.52.04._.M.NH4.1.	-0.053743	-0.0481737	0	0
101	TG.52.05._.M.NH4.1.	-0.0535503	-0.0494559	0	0
102	TG.52.06._.M.NH4.1.	-0.048704	-0.0543541	0	0
103	TG.53.02._.M.NH4.1.	-0.0674478	-0.00555773	0	0
104	TG.53.04._.M.NH4.1.	-0.0631421	-0.0311947	0	0
105	TG.53.05._.M.NH4.1.	-0.064334	-0.0273663	0	0
106	TG.53.06._.M.NH4.1.	-0.0545701	-0.0423373	0	0
107	TG.54.02.	-0.0624861	-0.00862727	0	0
108	TG.54.03._.M.Na.1.	-0.064263	-0.0103645	0	0
110	TG.54.04._.M.Na.1.	-0.0639288	-0.0223453	0	0
112	TG.54.05._.M.Na.1.	-0.0445899	-0.0556637	0	0
113	TG.54.05._.M.NH4.1.	-0.0629532	-0.0338362	0	0
114	TG.54.06._.M.NH4.1.	-0.0533142	-0.0489154	0	0
115	TG.54.07._.M.NH4.1.	-0.0470475	-0.0559751	0	0
116	TG.55.02._.M.NH4.1.	-0.040593	-0.0364346	0	0
117	TG.55.03._.M.NH4.1.	-0.0624063	-0.0088782	0	0
118	TG.55.04._.M.NH4.1.	-0.0670522	-0.0250714	0	0
119	TG.55.07._.M.NH4.1.	-0.0649501	-0.0184341	0	0
120	TG.55.08._.M.NH4.1.	-0.0586835	-0.0367712	0	0
121	TG.56.02._.M.NH4.1.	-0.0551898	-0.00598509	0	0
122	TG.56.05._.M.NH4.1.	-0.0644798	-0.0286406	0	0
123	TG.56.06._.M.NH4.1.	-0.0466316	-0.0504864	0	0
124	TG.56.07._.M.NH4.1.	-0.0285487	-0.0609751	0	0
125	TG.58.03._.M.NH4.1.	-0.0626158	0.0347162	0	0
126	TG.58.04._.M.NH4.1.	-0.0659019	0.0242157	0	0
127	TG.58.05._.M.NH4.1.	-0.0674758	-0.00996617	0	0
128	TG.58.06._.M.NH4.1.	-0.0461356	-0.0588692	0	0
129	TG.58.08._.M.NH4.1.	-0.0299398	-0.0581092	0	0
130	TG.58.09._.M.NH4.1.	-0.0314328	-0.0544326	0	0
131	TG.58.10._.M.NH4.1.	-0.0301915	-0.0471141	0	0
132	PE.O.40.04._.M.H.1....PC.O.37.04._.M.H.1.	0.0599659	-0.0141656	0	0
133	CE.18.02._.M.Na.1.	-0.0652155	0.0752544	0	0
134	DG.40.08._.M.H.H2O.1.	-0.0274109	-0.0248191	0	0
135	PC.34.03....PE.37.03.	0.00660471	0.0662933	0	0
136	DG.40.04._.M.H.H2O.1.	0.0249162	0.0364543	0	0
137	DG.37.01._.M.H.H2O.1.	-0.045577	-0.0323976	0	0
138	PC.36.01....PE.39.01.	0.0389119	0.0458805	0	0
139	TG.55.09._.M.NH4.1.	-0.0521641	-0.0494492	0	0
140	PE.P.40.06._.M.H.1.	-0.0467863	0.0582039	0	0
141	PC.38.02....PE.41.02.	0.0418826	0.0377384	0	0
142	DG.38.00._.M.NH4.1.	-0.0571738	0.0759936	0	0
143	DG.H20.46.07.	-0.0511907	0.078052	0	0
144	TG.56.08._.M.NH4.1.	-0.013275	-0.0622459	0	0
145	Cer.40.02._.M.H.H2O.1.	0.0567662	-0.00989582	0	0
146	TG.57.04._.M.NH4.1.	-0.0610739	-0.0307507	0	0
147	PI.37.05._.M.NH4.1.	0.0464262	0.0206629	0	0
148	PE.P.38.06._.M.H.1.	-0.0384535	0.0679009	0	0
150	PC.36.05....PE.39.05.	0.0442555	0.0170806	0	0
152	TG.55.05._.M.NH4.1.	-0.0446505	-0.0579969	0	0
153	PC.42.10....PE.45.10.	0.0601783	-0.00150258	0	0
154	PI.34.01._.M.NH4.1.	0.0601783	-0.00150258	0	0
155	PG.33.00._.M.Na.1.	0.0505174	-0.0162623	0	0
156	PE.40.07._.M.H.1....PC.37.07._.M.H.1....PA.42.08._.M.NH4.1.	0.0464521	0.00879613	0	0
157	Hydroxycholesterol._.M.H.H2O.1.	-0.0300401	0.0578314	0	0
158	PC.40.04....PE.43.04.	0.0524642	0.00159295	0	0
159	TG.55.06._.M.NH4.1.	-0.0501094	-0.0461724	0	0
160	TG.48.00._.M.NH4.1.	-0.0558984	-0.0371032	0	0
161	LysoPC.P.16.01.	0.0440051	0.0180798	0	0
162	PI.36.01._.M.Na.1....PI.38.04._.M.H.1.	0.041842	0.0184339	0	0
163	CE.16.00._.M.NH4.1.	-0.0566713	0.0623852	0	0
164	TG.57.03._.M.NH4.1.	-0.0526171	-0.00605989	0	0
167	TG.56.05._.M.Na.1.	-0.0206945	-0.0328598	0	0
168	DG.39.04._.M.H.H2O.1.	0.0373372	0.0264423	0	0
169	LysoPC.16.00.	0.0413887	0.0156852	0	0
170	PC.O.34.01....PC.P.34.00.	0.000628214	0.0711515	0	0
171	LysoPC.18.00....PC.O.18.00.	0.042012	0.0143669	0	0
172	Cer.38.01._.M.H.H2O.1.	0.0333236	0.012346	0	0
173	SM.37.01._.M.H.1.	-0.0500247	0.0532156	0	0
174	CE.15.00._.M.NH4.1.	0.0189145	0.0422706	0	0
175	TG.54.06._.M.Na.1.	-0.0329552	-0.0601272	0	0
176	PC.38.07._.M.H.1....PE.41.07._.M.H.1.	0.0398032	0.0138958	0	0
177	TG.46.05._.M.NH4.1.	0.0288756	0.0546577	0	0
179	PS.41.03._.M.H.1....PG.41.05._.M.NH4.1.	0.0438827	0.000835213	0	0
180	SM.35.01._.M.H.1.	-0.047338	0.0784461	0	0
181	PC.O.36.05....PC.P.36.04.	0.00785306	0.060814	0	0
182	CE.22.06._.M.NH4.1.	0.0303827	0.046864	0	0
183	TG.51.06._.M.NH4.1.	-0.0443744	-0.0596439	0	0
184	TG_oxid.39.00.	0.0304774	0.0470812	0	0
185	PS.31.00._.M.H.1....PG.31.02._.M.NH4.1.	0.0455491	0.00353068	0	0
186	PC.42.09._.M.H.1.	0.0433988	-0.00627283	0	0
188	TG.58.02._.M.NH4.1.	-0.0521791	0.0156566	0	0
189	PG.36.01._.M.H.1.	-0.0169545	0.0377827	0	0
190	PI.O.30.00._.M.Na.1.	0.0209222	0.0341518	0	0
191	TG.42.05.	-0.0359017	0.0451467	0	0
192	PC.O.30.05....PC.P.30.04.	-0.00590758	0.067797	0	0
193	PE.36.00....PC.33.00.	0.0427858	0.0199913	0	0
194	PG.P.42.06._.M.Na.1.	0.0274555	0.0226692	0	0
195	PC.O.18.01._.M.H.1.	0.0247878	0.0319657	0	0
196	LysoPC.18.01....PC.P.18.00.	0.0247878	0.0319657	0	0
197	DG.38.03._.M.H.H2O.1.	0.026609	0.0246547	0	0
198	DG.38.06._.M.NH4.1.	0.0272799	-0.0386175	0	0
199	PE.34.01....PC.31.01.	-0.0286175	0.0786803	0	0
201	CE.16.00._.M.Na.1.	-0.0439195	0.0461677	0	0
202	DG.H20.41.02.	0.043895	-0.00452735	0	0
203	TG.49.04._.M.NH4.1.	-0.0511983	-0.0477412	0	0
204	PE.38.01....PC.35.01.	0.0200714	0.0629989	0	0
205	PE.38.07.	0.0356134	-0.00403766	0	0
206	DG.37.06._.M.NH4.1.	0.000141281	0.0158105	0	0
207	SM.40.03._.M.H.1.	-0.0143024	0.0906034	0	0
208	DG.35.06._.M.NH4.1.	0.027821	-0.0276364	0	0
209	DG.38.04._.M.NH4.1.	0.0203992	-0.0168712	0	0
210	LPE.22.06._.M.H.1.	0.031184	0.000642974	0	0
211	TG.46.02._.M.NH4.1.	-0.0497261	-0.0541295	0	0
212	CE.22.05._.M.Na.1.	-0.00723044	0.0604192	0	0
213	PS.41.01._.M.H.1....PG.41.03._.M.NH4.1.	0.038142	-0.0287921	0	0
214	TG.53.08._.M.NH4.1.	-0.0255951	-0.0704915	0	0
215	PS.34.04._.M.H.1....PG.34.06._.M.NH4.1.	-0.00270899	0.0622562	0	0
216	SM.42.03._.M.H.1.	-0.0150968	0.0889522	0	0
217	PG.27.00._.M.NH4.1.	-0.0140927	0.0139781	0	0
218	PC.40.10._.M.H.1.	0.0398824	-0.0124506	0	0
219	DG.30.03._.M.H.H2O.1.	-0.0355325	-0.0593515	0	0
220	TG.53.07._.M.NH4.1.	-0.0220488	-0.0613298	0	0
221	PA.41.06._.M.Na.1.	0.0384181	0.00654592	0	0
222	DG.H20.26.03.	-0.0410898	0.0325515	0	0
223	TG.52.03._.M.Na.1.	-0.0220195	-0.0588692	0	0
224	TG.48.01._.M.Na.1....SM.43.02._.M.H.1.	-0.0492679	-0.0516619	0	0
225	LPG.19.00._.M.NH4.1.	0.0344277	-0.00156136	0	0
226	PS.O.34.04._.M.Na.1.	0.0452653	-0.0156841	0	0
227	DG.34.01._.M.NH4.1.	-0.0374728	0.0488548	0	0
229	TG.46.00._.M.NH4.1.	-0.0481154	-0.0114872	0	0
230	PA.36.08._.M.Na.1.	0.0345684	0.0273935	0	0
231	TG.55.10._.M.NH4.1.	-0.0306348	-0.0536263	0	0
232	TG.54.08._.M.NH4.1.	-0.0341461	-0.0623162	0	0
233	PE.O.40.05._.M.H.1.	0.00760724	0.0432762	0	0
234	PC.O.36.04._.M.H.1.	0.00423604	0.0628258	0	0
235	Cer.36.02._.M.H.H2O.1.	0.0363665	0.0361249	0	0
236	TG.52.04._.M.Na.1.	-0.012593	-0.0652006	0	0
237	LPE.22.00._.M.H.1....PC.O.19.00._.M.H.1.	0.0256092	0.0194131	0	0
238	PS.O.40.06._.M.H.1.	-0.0275366	0.0507891	0	0
239	PE.34.00....PC.31.00.	2.08233e-05	0.0658714	0	0
240	DG.34.02._.M.NH4.1.	-0.0382703	0.0315862	0	0
241	DG.36.05._.M.H.H2O.1.	-0.0438306	-0.0529586	0	0
242	PG.36.07._.M.Na.1.	0.0194695	0.0240175	0	0
245	PS.O.38.03._.M.Na.1.	-0.0195251	0.0464776	0	0
246	SM.38.00._.M.H.1.	0.0128414	0.0543745	0	0
247	TG.48.00._.M.Na.1.	-0.0673677	-0.0127651	0	0
248	PS.40.07._.M.H.1....PG.40.09._.M.NH4.1.	0.0288884	-0.00746865	0	0
249	PS.O.36.02._.M.H.1....PG.O.36.04._.M.NH4.1.	-0.0106575	0.0378765	0	0
250	DG.28.01._.M.H.H2O.1.	-0.043792	-0.0485043	0	0
251	PS.O.36.00._.M.Na.1.	-0.0251328	0.0514558	0	0
252	PS.O.38.03._.M.H.1....PG.O.38.05._.M.NH4.1.	-0.0250223	0.0514683	0	0
253	PI.P.28.00._.M.H.1.	0.0235945	0.00746203	0	0
254	PS.38.04._.M.Na.1.	0.028295	-0.00780148	0	0
255	TG.44.04._.M.NH4.1.	-0.0235391	0.0842233	0	0
256	SM.43.01._.M.H.1.	-0.0670638	-0.012829	0	0
257	PE.P.42.04._.M.H.1.	0.0254603	-0.0020695	0	0
258	DG.28.00._.M.H.H2O.1.	-0.0277203	0.0251481	0	0
259	PA.39.07._.M.Na.1.	0.00606142	0.0231638	0	0
260	DG.40.03._.M.H.H2O.1.	-0.0204241	0.0431501	0	0
261	TG.42.00._.M.NH4.1.	-0.0230537	0.0505515	0	0
262	Oxocholesterol._.M.H.H2O.1.	0.00136667	0.0334895	0	0
263	PE.O.42.06._.M.H.1.	-0.0240082	0.0515289	0	0
264	TG.40.00._.M.NH4.1.	-0.00924131	0.0475251	0	0
265	TG_oxid.61.11.	0.0278693	-0.00242525	0	0
266	PS.O.38.04._.M.H.1....PG.O.38.06._.M.NH4.1.	0.0137594	0.0215423	0	0
267	DG.26.00._.M.H.H2O.1.	-0.00177067	0.0474827	0	0
268	DG.24.00._.M.H.H2O.1.	0.00326536	0.046585	0	0
269	DG.H20.22.00.	0.00469892	0.042267	0	0
270	DG.H20.20.00.	0.00731607	0.040932	0	0
271	DG.H20.18.00.	0.00255792	0.0439072	0	0
272	DG.37.04._.M.H.H2O.1.	0.019944	0.0304571	0	0
273	TG.46.03._.M.NH4.1.	-0.0339872	-0.0514061	0	0
274	TG.52.05._.M.Na.1.	-0.0308407	-0.0563139	0	0
276	Hydroxycholesterol._.M.H.2H2O.1.	-0.0326925	0.0582235	0	0
277	PS.36.01._.M.Na.1....PS.38.04._.M.H.1....PG.38.06._.M.NH4.1.	0.0112206	0.043516	0	0
278	TG_oxid.43.02.	-0.0376491	-0.0326075	0	0
279	LPE.18.04._.M.H.1.	0.0168404	0.0306657	0	0
280	PC.P.40.05....PC.O.40.06.	-0.00956416	0.0538941	0	0
281	LPG.20.02._.M.Na.1.	0.0243673	-0.00160621	0	0
282	MG.20.03.	-0.0153558	-0.0140656	0	0
284	DG.36.02._.M.NH4.1.	-0.0436156	0.0587847	0	0
285	DG.H20.26.02.	0.0208136	-0.0266264	0	0
286	TG.50.05._.M.NH4.1.	-0.0465233	-0.0556376	0	0
287	TG_oxid.45.02.	-0.0319281	0.0628277	0	0
288	PC.P.38.03....PC.O.38.04.	-0.00141686	0.0476553	0	0
289	TG.49.02._.M.NH4.1.	-0.0486192	-0.052845	0	0
290	MG.18.03.	-0.00222114	-0.0352348	0	0
291	PG.38.00._.M.H.1.	0.0282142	0.0191792	0	0
292	PE.O.40.06._.M.H.1.	0.00380977	0.0477054	0	0
293	SM.42.09.	0.0281963	-0.0360013	0	0
294	DG.36.03._.M.NH4.1.	-0.0414832	0.0456645	0	0
295	TG.49.05._.M.NH4.1.	-0.0350154	-0.0579372	0	0
296	DG.H20.47.01.	-0.0223037	0.0826957	0	0
297	SM.44.01._.M.H.1.	-0.0441741	-0.0569734	0	0
298	DG.35.03._.M.NH4.1.	-0.0348338	0.0408827	0	0
299	PE.44.06.	0.0359215	-0.00632119	0	0
300	DG.36.04._.M.NH4.1.	-0.0435708	0.00912517	0	0
301	PC.28.05.	0.00664213	0.0413576	0	0
302	DG.39.06._.M.H.H2O.1.	0.0401926	0.00955636	0	0
303	PI.27.01._.M.NH4.1.	-0.0173911	0.0351033	0	0
304	PS.O.36.01._.M.Na.1.	0.0347722	-0.0114819	0	0
305	PE.O.38.05._.M.H.1.	-0.020432	0.0618122	0	0
306	PC.O.38.00.	0.0207239	0.0204718	0	0
307	PE.O.40.03._.M.H.1....PC.P.37.02._.M.H.1.	0.0246643	-0.000598603	0	0
308	PC.36.06....PE.39.06.	-1.90646e-05	0.0580813	0	0
309	DG.31.01._.M.H.H2O.1.	-0.0568378	-0.00798567	0	0
310	Cer_41.1_.M.H.1.	-0.0678797	-0.00646158	0	0
312	PA.48.8.	0.0629199	-0.0465173	0	0
313	PA.48.9.	0.0478138	-0.00552357	0	0
314	PA.51.5....TG_oxid.52.5..Cl.35	-0.035558	0.0636375	0	0
315	PA.52.6....TG_oxid.53.6..Cl.35	-0.0556283	0.0037597	0	0
316	PC_33.5_.M.OAC.1....PS_37.4_.M.H.1.	-0.0462566	-0.00947258	0	0
317	PC_37.4_.M.OAC.1....PS_41.3_.M.H.1.	0.0612067	-0.0482716	0	0
318	PC_37.5_.M.OAC.1....PS_41.4_.M.H.1.	0.0435447	-0.00013383	0	0
319	PC_38.5_.M.OAC.1....PS_42.4_.M.H.1.	0.0280859	0.0339378	0	0
320	PC_41.1_.M.OAC.1.	-0.0597106	-0.00296874	0	0
321	PC_41.2_.M.OAC.1.	-0.0670443	0.0229655	0	0
323	PC_42.11_.M.OAC.1.	-0.0483681	0.0282119	0	0
324	PC_44.2_.M.OAC.1.	-0.0471347	-0.00793286	0	0
326	PE_35.6_.M.H.1.	-0.00593779	0.0333702	0	0
327	PE_38.4_.M.H.1.	0.0405221	-0.0755008	0	0
328	PE_38.5_.M.H.1....CL.78.10._.M.2.	0.0450953	-0.0230778	0	0
329	PE_40.3_.M.H.1.	0.0500484	-0.0260092	0	0
330	PE_40.4_.M.H.1.	0.0604849	-0.0615684	0	0
331	PE_40.6_.M.H.1.	-0.0606061	-0.00437144	0	0
335	PG.34.3.	-0.0630118	-0.000116848	0	0
336	PG.44.1....TG.52.6..Cl.37	-0.0440563	-0.0412368	0	0
337	PG.48.1....TG.56.6..Cl.37	-0.0522072	0.0276864	0	0
339	PG.O_42.0_.M.H.1.	-0.0584158	0.0875181	0	0
340	PI.40.5.	0.0518233	-0.0199068	0	0
341	PI.41.4.	-0.00936753	0.00416161	0	0
342	PS_38.6_.M.H.1.	-0.0453866	0.0384323	0	0
344	TG.51.4..Cl.35	-0.0668559	0.0113646	0	0
345	TG.65.5..Cl.35	-0.0351419	0.0153068	0	0
346	TG_oxid.42.4..Cl.37	0.0420241	-0.0803345	0	0
347	TG_oxid.42.5..Cl.37	0.0449273	-0.0267818	0	0
348	TG_oxid.44.4..Cl.37	0.0623773	-0.0615124	0	0
349	TG_oxid.44.6..Cl.37	-0.0613769	-0.000892447	0	0
350	TG_oxid.55.7..Cl.35	-0.0552507	0.0318271	0	0
351	PG.34.0....TG.42.5..Cl.37	-0.0683418	0.0373533	0	0
352	PC_38.1_.M.OAC.1....PS_42.0_.M.H.1.	-0.0464583	0.0606309	0	0
353	PA.44.5....TG_oxid.45.5..Cl.35	-0.049504	0.0798663	0	0
354	TG.46.8..Cl.35	-0.0598919	0.00799099	0	0
355	TG_oxid.48.5..Cl.37	-0.0574117	0.0521958	0	0
356	PG.48.2....TG.56.7..Cl.37	-0.0361895	-0.0483862	0	0
357	PG.36.5.	-0.0377174	-0.0369983	0	0
358	PC_33.1_.M.OAC.1....PS_37.0_.M.H.1.	-0.0482133	0.083616	0	0
359	PC_40.1_.M.OAC.1....PS_44.0_.M.H.1.	-0.0609142	0.0853171	0	0
360	PA.45.5....TG_oxid.46.5..Cl.35	-0.0410404	0.0880341	0	0
361	PC_34.1_.M.OAC.1....PS_38.0_.M.H.1.	-0.0404215	0.0885323	0	0
362	PE_38.6_.M.H.1.	-0.0119908	-0.0374787	0	0
363	PC_38.4_.M.OAC.1....PS_42.3_.M.H.1.	0.0626631	-0.0279788	0	0
364	PC_37.6_.M.OAC.1....PS_41.5_.M.H.1.	-0.00677403	0.0188639	0	0
365	TG_oxid.50.0..Cl.37...TG_oxid.49.4..Acetate	-0.0480224	-0.0270851	0	0
366	TG_oxid.42.6..Cl.37	-0.0115126	-0.0387798	0	0
367	PI.35.0....PA.48.10.	-0.00421646	0.0166884	0	0
368	PA.49.8....TG_oxid.50.8..Cl.35	0.0612175	-0.0253264	0	0
369	PC.O_38.2_.M.Cl.1.	-0.0299539	0.029713	0	0
370	TG_oxid.55.0..Cl.37...TG_oxid.54.4..Acetate	-0.0656865	-0.0121923	0	0
371	PC.O_35.4_.M.OAC.1.	-0.0408068	-0.0136678	0	0
372	SM_43_1_.M.OAC.1.	-0.0476025	-0.0277739	0	0
373	PA.47.5....TG_oxid.48.5..Cl.35	-0.0515189	0.0706712	0	0
374	PC.O_33.1_.M.OAC.1....PS.O_37.0_.M.H.1.	-0.0661982	0.0187628	0	0
375	PC_42.7_.M.Cl.1.	-0.0136672	-0.00434402	0	0
376	PC_42.5_.M.Cl.1.	0.0471934	-0.0555193	0	0
377	SM_32.1_.M.OAC.1....TG_oxid.39.0..Cl.37...TG_oxid.38.4..Acetate	-0.0627176	0.0649655	0	0
378	PC.O_18.0_.M.OAC.1....PIP.52.2.	0.0114316	0.0309389	0	0
379	PC_36.2_.M.Cl.1.	-0.0445123	0.00614756	0	0
380	PC_36.3_.M.Cl.1.	-0.0364137	0.0436206	0	0
381	PI.37.0....PA.50.10.	-0.0184309	-0.0172993	0	0
382	TG.53.4..Cl.35	-0.0641417	-0.0123695	0	0
383	PE.O_38.6_.M.H.1.	-0.0539875	0.0349584	0	0
384	PC_40.5_.M.OAC.1....PS_44.4_.M.H.1.	0.0554241	-0.0409873	0	0
385	TG.48.9..Cl.35	-0.0378318	-0.00221983	0	0
386	PI.O_34.0_.M.H.1.	-0.0340337	-0.0036261	0	0
387	PC.P_41.0_.M.OAC.1.	-0.0376562	-0.0430633	0	0
388	TG.65.8..Cl.37	0.00961712	-0.0204065	0	0
389	TG.55.5..Cl.35	-0.0313399	-0.0515641	0	0
390	TG_oxid.57.1..Cl.37...TG_oxid.56.5..Acetate	-0.0577483	0.0149922	0	0
391	TG.65.6..Cl.37...TG.64.10..Acetate	-0.0379055	0.00256888	0	0
392	TG.55.7..Cl.35	0.0422075	-0.0128815	0	0
393	PC_36.1_.M.OAC.1....PS_40.0_.M.H.1.	-0.0506747	0.0704542	0	0
394	PC_40.6_.M.OAC.1....PS_44.5_.M.H.1.	-0.0139224	0.0203591	0	0
395	PC_52.4_.M.OAC.1.	0.00465901	-0.0235544	0	0
396	PG.48.5....TG.56.10..Cl.37...PI.41.0.	0.00543591	0.0461528	0	0
397	TG_oxid.52.8..Cl.37	0.0470837	-0.0394907	0	0
398	TG_oxid.54.4..Cl.35	-0.0332095	-0.0463174	0	0
399	PG.44.10.	0.0522111	-0.0425352	0	0
400	PC_39.6_.M.OAC.1.	-0.0152846	-0.0153603	0	0
401	TG.49.0..Cl.37...TG.48.4..Acetate	-0.0415073	-0.0235633	0	0
402	PC_38.6_.M.Cl.1.	-0.0129205	-0.00326055	0	0
403	LPA.16.0._.M..	0.0268785	-0.0094174	0	0
404	PC_34.1_.M.Cl.1.	-0.0274483	0.0315383	0	0
405	TG_oxid.57.8..Cl.35	0.0460788	-0.00589761	0	0
406	PC_34.2_.M.Cl.1.	-0.0248084	0.00601036	0	0
407	PS_35.4_.M.H.1.	-0.0279263	-0.053761	0	0
408	PG.46.10.	-0.0166179	-0.00728553	0	0
409	PC_40.2_.M.Cl.1.	-0.0432156	0.00844864	0	0
410	PE_34.4_.M.H.1.	0.0453606	0.0328267	0	0
411	LPC_17.1_.M.OAC.1....PIP.50.4....LPS_21.0_.M.H.1.	-0.011413	0.0504811	0	0
412	TG_oxid.62.6..Cl.35...TG.63.6..Cl.37	-0.0500605	0.0154528	0	0
413	LPE_20.4_.M.H.1.	0.0237937	0.0142305	0	0
414	LPE_16.1_.M.H.1.	0.00495662	0.023112	0	0
415	PG.40.7.	-0.0145084	0.0164326	0	0
416	PIP.24.1.	0.0374881	0.0139287	0	0
417	TG_oxid.51.0..Cl.37...TG_oxid.50.4..Acetate	-0.035094	-0.0561731	0	0
418	TG.52.7..Cl.35	0.0398634	0.0170844	0	0
419	LPA.18.2._.M..	0.032057	-0.00696034	0	0
420	PIP.52.4....LPS.22.0.	-0.013029	0.0582607	0	0
421	TG.63.8..Cl.37...TG.62.12..Acetate	0.00891763	-0.0315321	0	0
422	TG.54.4..Cl.35	-0.0467356	-0.049197	0	0
423	TG.53.3..Acetate	-0.0345278	-0.0538979	0	0
424	PG.48.3....TG.56.8..Cl.37	0.0547188	-0.0351735	0	0
425	LPI_20.0_.M.H.1.	0.0175497	0.0162827	0	0
426	Cer_39.1_.M.H.1.	-0.0248861	0.00814434	0	0
427	TG_oxid.56.6..Cl.35	-0.0369822	-0.044079	0	0
428	TG.67.11..Cl.35	0.0371711	-0.0290438	0	0
429	TG.56.7..Cl.35	-0.0273591	-0.0558912	0	0
430	PC_48.1_.M.OAC.1.	-0.0279871	-0.00754098	0	0
431	TG.52.4..Cl.35	-0.048265	-0.0497715	0	0
432	LPC_15.1_.M.OAC.1....PIP.46.4....LPS_19.0_.M.H.1.	-0.0260831	0.0666854	0	0
433	LPE_21.0_.M.H.1.	0.0380026	0.00763578	0	0
434	LPG.16.0._.M..	0.0358644	0.000464054	0	0
435	PA.49.9....TG_oxid.50.9..Cl.35	0.027555	0.035981	0	0
436	TG.54.5..Cl.35	-0.044442	-0.0532483	0	0
437	PI.O_31.1_.M.H.1.	-0.00859792	0.0338593	0	0
438	PA.50.8.	0.0471522	-0.0492837	0	0
439	PG.20.00.	0.0159054	0.0202385	0	0
440	TG.52.3..Cl.35	-0.0425684	-0.0564721	0	0
441	PG.50.3....TG.58.8..Cl.37	0.0450254	-0.0121446	0	0
442	LPE_22.1_.M.H.1.	0.0335436	0.00758977	0	0
443	PC_50.0_.M.OAC.1.	0.00566234	0.0341112	0	0
444	PC_38.7_.M.Cl.1.	-0.0340734	0.0397123	0	0
445	LPC_19.3_.M.OAC.1.	0.0263271	0.00561357	0	0
446	TG.51.3..Acetate	-0.0260048	-0.0510932	0	0
447	TG.56.5..Cl.35	-0.0383624	-0.0541977	0	0
448	PIP.52.5.	0.00174586	0.0299229	0	0
449	LPC_20.3_.M.OAC.1.	0.0271031	0.00473792	0	0
450	TG_oxid.50.3..Acetate	-0.0379982	-0.0565274	0	0
451	TG_oxid.54.0..Cl.37...TG_oxid.53.4..Acetate	-0.0433634	-0.0445999	0	0
452	TG.67.11..Cl.37...PI.52.1....TG_oxid.66.11..Cl.35	0.00791741	-0.00671564	0	0
453	TG_oxid.62.5..Cl.35...TG.63.5..Cl.37...TG.62.9..Acetate	-0.0123477	0.027222	0	0
454	LPC_18.2_.M.Cl.1....PIP.49.9.	0.0186337	0.0152125	0	0
455	PG.50.10.	-0.0170487	0.00642714	0	0
456	LPE_18.2_.M.H.1.	-0.0264773	0.041425	0	0
457	PC_19.1_.M.OAC.1.	0.00667019	0.0213488	0	0
458	TG.50.11..Cl.35	0.0457947	-0.0337551	0	0
459	PI.38.4.	0.037636	0.00633198	0	0
460	PC_36.4_.M.Cl.1.	0.0333838	-0.0312302	0	0
461	PC.O_36.4_.M.OAC.1....PS.O_40.3_.M.H.1.	0.0279489	-0.00318439	0	0
462	PG.49.3....TG.57.8..Cl.37	0.00867279	-0.0468253	0	0
464	PA.52.7....TG_oxid.53.7..Cl.35	-0.025445	0.0317791	0	0
465	LPC_20.4_.M.Cl.1.	0.0331	0.000752177	0	0
466	PG.44.8.	-0.022924	-0.015375	0	0
467	PA.38.4.	0.0054336	0.0147432	0	0
468	PA.32.2.	-0.006734	0.0336553	0	0
469	PI.O_40.3_.M.H.1.	0.0119792	0.0147797	0	0
470	LPA.18.0._.M..	-0.00462877	0.0346597	0	0
471	PC.P_36.5_.M.OAC.1....PS.O_40.5_.M.H.1.	-0.0244615	-0.00156987	0	0
472	PC_42.9_.M.OAC.1.	0.0516452	-0.00388305	0	0
473	PA.45.9.	-0.0479372	0.0161809	0	0
474	PE_33.4_.M.H.1.	-0.0454673	0.0137124	0	0
475	TG.65.2..Cl.35	0.00837955	0.0312678	0	0
476	PC_34.5_.M.OAC.1....PS_38.4_.M.H.1.	-0.0463842	0.0190045	0	0
477	PS.P_37.2_.M.H.1.	0.0172605	0.0104967	0	0
478	PC_37.7_.M.OAC.1....PS_41.6_.M.H.1.	-0.0106042	0.0113417	0	0
479	PG.46.3....TG.54.8..Cl.37	0.0404758	-0.00233307	0	0
480	PE_37.1_.M.H.1.	-0.0140405	0.0365608	0	0
481	TG_oxid.60.5..Cl.35	-0.0182012	0.0383858	0	0
482	PC.O_38.0_.M.OAC.1.	-0.0229382	0.0281385	0	0
483	Cer_42.2_.M.Cl.1.	0.0167178	0.0346273	0	0
484	PIP.32.7.	0.0243201	-0.0232015	0	0
485	PI.O_33.1_.M.H.1.	0.0286071	0.00080503	0	0
486	LPG.18.2._.M..	0.0037637	0.0307757	0	0
487	TG_oxid.61.3..Acetate	-0.0103747	-0.0728043	0	0
488	PS_40.8_.M.H.1.	-0.0102044	-0.0354929	0	0
489	PI.37.3.	-0.0133852	-0.0229255	0	0
490	TG_oxid.54.11..Cl.37	0.0125603	0.0220277	0	0
491	TG.59.9..Cl.35	0.0241393	-0.0138098	0	0
492	PC_39.5_.M.OAC.1....PS_43.4_.M.H.1.	0.0366236	-0.0233552	0	0
493	PG.51.5....TG.59.10..Cl.37...PI.44.0.	0.00366209	-0.00513296	0	0
494	TG.57.7..Cl.35	-0.0176076	-0.0528317	0	0
495	PE.O_31.0_.M.H.1.	-0.0387534	-0.0520419	0	0
496	TG_oxid.30.0..Acetate	-0.0162965	-0.0289512	0	0
497	TG.67.0..Acetate	0.00773785	-0.031616	0	0
498	PC_44.10_.M.OAC.1.	-0.0180853	0.0187328	0	0
499	TG.52.5..Cl.35	-0.0439747	-0.0423	0	0
500	PC_37.7_.M.Cl.1.	0.0184032	0.0212951	0	0
501	PE_39.2_.M.H.1.	-0.0169084	0.00651602	0	0
502	CL.80.04._.M.2.	-0.0168696	0.00695271	0	0
503	PA.50.9.	0.0241432	-0.023664	0	0
504	PC.P_39.1_.M.Cl.1.	-0.0116214	-0.00295282	0	0
505	PI.O_31.0_.M.H.1.	0.0187307	0.0130219	0	0
506	PA.P.20.0.22.1.11Z..	-0.0399737	0.0736035	0	0
507	PC_40.6_.M.Cl.1.	-0.00296795	-0.0241903	0	0
508	PG.37.6.	0.0173452	0.0148047	0	0
509	PC_39.8_.M.OAC.1.	0.00506067	0.0524374	0	0
510	TG_oxid.47.5..Cl.37	-0.0161266	0.0475482	0	0
511	PI.34.2.	0.0326865	-0.0252017	0	0
512	PC_38.3_.M.OAC.1....PS_42.2_.M.H.1.	-0.0140053	0.0462532	0	0
513	PA.52.8....TG_oxid.53.8..Cl.35	0.0435571	-0.00547015	0	0
514	TG_oxid.43.3..Cl.37	-0.000520291	0.0122457	0	0
515	PG.O_42.6_.M.H.1.	-0.00909052	0.0380848	0	0
516	Cer_41.2_.M.H.1.	-0.0573824	-0.0206793	0	0
517	PE_35.4_.M.H.1.	0.0391849	0.0157548	0	0
518	TG.57.9..Cl.35	-0.026745	0.053111	0	0
519	PI.40.7.	-0.00465285	0.0180586	0	0
520	SM_36.3_.M.OAC.1....TG_oxid.43.2..Cl.37...TG_oxid.42.6..Acetate	-0.00835049	-0.00870141	0	0
521	PI.37.2.	0.0210308	0.0625676	0	0
522	TG_oxid.62.6..Cl.37	-0.00962354	-0.0124893	0	0
523	TG.61.6..Cl.35	-0.0470717	0.0101792	0	0
524	PI.43.5.	-0.00168829	-0.00242753	0	0
525	PI.40.1....TG_oxid.54.11..Cl.35	0.0146176	0.00737834	0	0
526	TG.61.7..Cl.37...TG.60.11..Acetate	-0.0354376	0.00859511	0	0
527	PS_38.7_.M.H.1.	0.0148947	0.0178897	0	0
528	TG.50.0..Cl.37...TG.49.4..Acetate	-0.0464716	-0.0593285	0	0
529	PI.37.4.	0.0290607	-0.0234356	0	0
530	PC_42.5_.M.OAC.1.	0.00371609	0.0240861	0	0
533	BA.GCA._.M.H.1.	-0.0675069	0.00770804	0	0
534	FA.16.3._.M.H.1.	0.0514896	-0.0609119	0	0
535	FA.18.2._.M.H.1.	-0.0468493	0.00883758	0	0
536	FA.19.0._.M.H.1.	0.0251638	0.0331706	0	0
537	FA.18.1._.M.H.1.	-0.0527437	0.0415384	0	0
538	FA.22.3._.M.H.1.	0.0643516	-0.035202	0	0
539	FA.20.3._.M.H.1.	0.0521743	-0.0119621	0	0
540	FA.18.4._.M.H.1.	-0.0333643	-0.0676305	0	0
541	FA.16.0._.M.H.1.	0.0359599	-0.0295456	0	0
542	FA.20.2._.M.H.1.	-0.0359821	0.0536911	0	0
543	EIC.C20H32O3._.M.H.1.	-0.0127225	0.0412541	0	0
544	FA.16.2._.M.H.1.	-0.00569559	-0.0400377	0	0
545	FA.19.1._.M.H.1.	-0.0231765	0.0503666	0	0
546	OCT.C18H30O3._.M.H.1.	-0.0412725	0.025059	0	0
547	FA.17.0._.M.H.1.	-5.55793e-06	0.0355276	0	0
548	FA.18.0._.M.H.1.	-0.0124674	-0.0208036	0	0
550	FA.28.0.	-0.00071785	0.0269414	0	0
551	EIC.C23H40O8._.M.H.1.	-0.017202	-0.00282772	0	0
552	FA.15.0._.M.H.1.	0.00242964	0.0296616	0	0
553	EIC.C21H34O4._.M.H.1.	-0.0309497	0.0186133	0	0
554	EIC.C21H32O4._.M.H.1.	-0.024409	0.00495201	0	0
555	CPA.16.0.	0.0196711	0.024285	0	0
556	EIC.C20H30O3._.M.H.1.	-0.00793745	0.0557603	0	0
557	FA.22.6._.M.H.1.	0.0310294	-0.00909386	0	0
558	FA.12.0._.M.H.1.	-0.00167167	8.07386e-05	0	0
559	EIC.C22H36O4._.M.H.1.	-0.0219559	0.00468336	0	0
560	EIC.C22H34O4._.M.H.1.	-0.00451765	-0.0136301	0	0
561	FA.18.3._.M.H.1.	-0.019982	-0.0530482	0	0
562	FA.20.1._.M.H.1.	4.16708e-05	0.0447612	0	0
563	FA.17.0..OH_.M.H.1.	0.00749846	0.0470127	0	0
564	EIC.C18H30O6._.M.H.1.	-0.0339968	0.0158932	0	0
565	FA.11.0._.M.H.1.	-0.00592151	0.00216762	0	0
567	FA.26.0.	-0.00803505	0.0372156	0	0
568	FA.10.0._.M.H.1.	-0.00668091	-0.00796853	0	0
569	OCT.C19H34O5._.M.H.1.	-0.00448063	0.0248182	0	0
570	EIC.C22H36O5._.M.H.1.	0.0434184	-0.0318746	0	0
571	FA.18.2..OH_.M.H.1.	-0.0422176	0.0291813	0	0
572	FA.16.1._.M.H.1.	0.00288146	-0.0131644	0	0
573	EIC.C18H28O6._.M.H.1.	-0.0345304	0.0177315	0	0
574	FA.30.0.	0.00309909	0.00224351	0	0
575	FA.24.6.	-0.0138018	0.0639052	0	0
576	FA.22.4._.M.H.1.	0.00344048	-0.0295265	0	0
577	FA.15.1._.M.H.1.	0.0207347	-0.014177	0	0
578	sn.3.O..geranylgeranyl.glycerol.1.phosphate	-0.0190871	0.059646	0	0
579	OCT.C18H32O4._.M.H.1.	-0.028872	-0.00328953	0	0
580	FA.27.0.	-0.0120571	0.030165	0	0
581	FA.24.1._.M.H.1.	-0.0138134	0.0262511	0	0
582	FA.14.0._.M.H.1.	-0.0139152	0.0269958	0	0
583	EIC.C20H34O5._.M.H.1.	-0.0134389	-0.0092758	0	0
584	CPA.18.1.9Z..	-0.0280312	0.0315712	0	0
585	FA.20.5._.M.H.1.	-0.0559439	0.026061	0	0
586	FA.24.4.	0.0483833	-0.0140677	0	0
587	FA.24.0._.M.H.1.	-0.0191302	0.0426455	0	0
588	FA.22.1._.M.H.1.	-0.00200048	0.047867	0	0
589	EIC.C20H28O3._.M.H.1.	0.0102335	0.00839488	0	0
590	EIC.C20H30O4._.M.H.1.	-0.0190306	0.0104239	0	0
591	OCT.C18H32O5._.M.H.1.	0.039306	-0.0246234	0	0
592	FA.09.0.	-0.00996406	-0.00660926	0	0
593	EIC.C20H34O4._.M.H.1.	0.0163668	-0.0088358	0	0
594	FA.14.1._.M.H.1.	0.0144028	-0.0172828	0	0
595	FA.24.5.	0.0411398	-0.0365772	0	0
596	FA.22.2._.M.H.1.	0.0110395	0.0233388	0	0
597	OCT.C18H34O5._.M.H.1.	0.0290258	-0.0348663	0	0
598	OCT.C18H36O5._.M.H.1.	-0.0133041	-0.0143216	0	0
599	FA.17.1._.M.H.1.	0.0121057	0.000966476	0	0
600	OCT.C19H30O8._.M.H.1.	0.0319419	-0.0126999	0	0

## Sheet: Fig. 4d
d
ID	Metabolite	PLS_Loading_comp1	PLS_Loading_comp2	sPLS_VIP_comp1	sPLS_VIP_comp2
546	OCT.C18H30O3._.M.H.1.	0.113559	-0.0423476	15.2299	13.8165
325	PC_44.3_.M.OAC.1.	0.101406	-0.0484049	9.96436	9.03961
217	PG.27.00._.M.NH4.1.	0.0960971	-0.0730059	7.66421	6.95293
512	PC_38.3_.M.OAC.1....PS_42.2_.M.H.1.	0.0952422	0.00952473	7.2938	6.61689
329	PE_40.3_.M.H.1.	0.0910756	-0.00568569	5.48857	4.9792
282	MG.20.03.	0.0904533	-0.059535	5.21893	4.73458
543	EIC.C20H32O3._.M.H.1.	0.0897555	-0.0356178	4.91661	4.46032
368	PA.49.8....TG_oxid.50.8..Cl.35	0.088676	-0.00422909	4.44889	4.03601
544	FA.16.2._.M.H.1.	-0.0858515	0.0185085	3.22511	2.9258
198	DG.38.06._.M.NH4.1.	-0.0858124	0.00169058	3.20819	2.91045
363	PC_38.4_.M.OAC.1....PS_42.3_.M.H.1.	0.0852522	-0.00243453	2.96546	2.69025
384	PC_40.5_.M.OAC.1....PS_44.4_.M.H.1.	0.0850717	-0.00479547	2.88728	2.61933
300	DG.36.04._.M.NH4.1.	-0.0844816	-0.0213853	2.63161	2.38738
146	TG.57.04._.M.NH4.1.	-0.0834473	0.0457395	2.18346	1.98082
318	PC_37.5_.M.OAC.1....PS_41.4_.M.H.1.	0.0818635	0.00945279	1.49726	1.3583
584	CPA.18.1.9Z..	0.0813604	0.00439356	1.2793	1.16058
484	PIP.32.7.	0.0811181	-0.0172483	1.17432	1.06533
320	PC_41.1_.M.OAC.1.	0.0796335	-0.0598302	0.531082	0.481795
215	PS.34.04._.M.H.1....PG.34.06._.M.NH4.1.	0.0795924	-0.0276659	0.513285	0.465649
134	DG.40.08._.M.H.H2O.1.	-0.0793748	0.0117908	0.41898	0.380097
571	FA.18.2..OH_.M.H.1.	0.042867	-0.0896999	0	4.13469
566	OCT.C18H28O3._.M.H.1.	-0.0229503	0.0979768	0	3.80894
468	PA.32.2.	0.0287285	-0.076047	0	3.80836
306	PC.O.38.00.	0.00337482	0.103051	0	3.149
527	PS_38.7_.M.H.1.	-0.0269325	0.113771	0	2.99966
482	PC.O_38.0_.M.OAC.1.	0.0364112	-0.0703461	0	2.88444
475	TG.65.2..Cl.35	0.00553983	0.0810039	0	2.81175
301	PC.28.05.	0.0437016	-0.0680533	0	2.31125
449	LPC_20.3_.M.OAC.1.	0.0137505	-0.069646	0	2.28801
513	PA.52.8....TG_oxid.53.8..Cl.35	-0.0352042	0.104347	0	2.27633
445	LPC_19.3_.M.OAC.1.	0.0141974	-0.0761969	0	2.09995
266	PS.O.38.04._.M.H.1....PG.O.38.06._.M.NH4.1.	0.0316211	-0.0459055	0	1.44826
464	PA.52.7....TG_oxid.53.7..Cl.35	-0.0266857	0.0959177	0	1.05015
332	PE_42.6_.M.H.1.	-0.0105693	0.0919087	0	0.729968
463	PE_39.6_.M.H.1.	0.0490401	0.0749702	0	0.632373
448	PIP.52.5.	-0.0214309	-0.0530278	0	0.610104
469	PI.O_40.3_.M.H.1.	-0.0290476	0.090818	0	0.378344
18	TG.56.04._.M.NH4.1.	0.00760359	-0.0961534	0	0.264028
304	PS.O.36.01._.M.Na.1.	-0.00982559	-0.0449264	0	0.254558
341	PI.41.4.	-0.0151311	0.0821383	0	0.0180473
1	DG.35.01._.M.H.H2O.1.	-0.0260995	-0.0656763	0	0
2	DG.35.02._.M.H.H2O.1.	-0.0293304	-0.0492847	0	0
3	DG.36.02._.M.H.H2O.1.	-0.0111707	-0.0623383	0	0
4	DG.40.05._.M.H.H2O.1.	-0.0465254	0.0648336	0	0
5	PC.36.04....PE.39.04.	0.0202421	0.0766778	0	0
6	PC.38.03....PE.41.03.	0.0520277	0.0463136	0	0
7	PC.38.04....PE.41.04.	0.0262601	0.0741466	0	0
8	PC.38.05....PE.41.05.	0.0372976	0.052143	0	0
9	PC.40.05._.M.H.1.	0.00879296	0.0825929	0	0
10	PC.40.08._.M.H.1.	-0.0164516	0.0288277	0	0
11	PE.34.02.	-0.00454958	0.0923117	0	0
12	PE.36.04.	0.030182	0.0648327	0	0
13	PE.38.04....PC.35.04.	0.0187889	0.0356941	0	0
14	PE.38.05....PC.35.05.	0.0349645	0.0687874	0	0
15	PE.40.05....PC.37.05.	0.0100811	0.0640147	0	0
16	TG.53.03._.M.NH4.1.	-0.0327052	-0.0549171	0	0
17	TG.56.03._.M.NH4.1.	0.00242621	-0.0234375	0	0
19	CE.18.01._.M.Na.1.	0.0475243	0.0261387	0	0
20	CE.18.01._.M.NH4.1.	0.0398623	-0.007736	0	0
21	Cer.42.01._.M.H.1.	0.0162152	0.0148188	0	0
22	Cer.42.01._.M.H.H2O.1.	0.0129964	0.0498335	0	0
23	Cer.42.02._.M.H.H2O.1.	-0.000969961	0.0454068	0	0
24	Cholesterol._.M.H.H2O.1.	0.0412871	0.00965773	0	0
25	DG.29.00._.M.H.H2O.1.	0.0428877	0.0141155	0	0
26	DG.30.00._.M.H.H2O.1.	-0.00693046	-0.00726503	0	0
27	DG.30.01._.M.H.H2O.1.	-0.0077685	-0.0120372	0	0
28	DG.30.02._.M.H.H2O.1.	-0.0180678	-0.0180391	0	0
29	DG.32.00._.M.H.H2O.1.	-0.0327824	-0.00879817	0	0
30	DG.32.01._.M.H.H2O.1.	-0.0203119	-0.0167368	0	0
31	DG.32.02._.M.H.H2O.1.	-0.0168059	-0.00894469	0	0
32	DG.32.03._.M.H.H2O.1.	-0.036994	0.0357193	0	0
33	DG.33.00._.M.H.H2O.1.	0.0439109	-0.0120421	0	0
34	DG.33.01._.M.H.H2O.1.	-0.0303813	-0.0593128	0	0
35	DG.33.02._.M.H.H2O.1.	-0.0106605	-0.0415411	0	0
36	DG.34.01._.M.H.H2O.1.	-0.0320778	-0.0449068	0	0
37	DG.34.02._.M.H.H2O.1.	-0.0279092	-0.0368367	0	0
38	DG.34.03._.M.H.H2O.1.	-0.0162847	-0.0277586	0	0
39	DG.34.04._.M.H.H2O.1.	-0.00974914	-0.0227742	0	0
40	DG.35.03._.M.H.H2O.1.	-0.031994	-0.0512062	0	0
41	DG.36.01._.M.H.H2O.1.	0.00559741	-0.0654393	0	0
42	DG.36.03._.M.H.H2O.1.	-0.0215977	-0.0638742	0	0
43	DG.36.04._.M.H.H2O.1.	-0.0129214	-0.0511165	0	0
44	DG.37.02._.M.H.H2O.1.	-0.0309265	-0.0807525	0	0
45	DG.37.03._.M.H.H2O.1.	-0.0346264	-0.0367292	0	0
46	DG.38.01._.M.H.H2O.1.	0.00427601	-0.0564317	0	0
47	DG.38.02._.M.H.H2O.1.	0.0123509	-0.082212	0	0
48	DG.H20.33.01.	-0.0303813	-0.0593128	0	0
49	PA.33.03._.M.Na.1.	0.0299077	0.0198754	0	0
50	PC.32.01....PE.35.01....DG.44.11._.M.NH4.1.	0.030743	0.0618902	0	0
51	PC.34.01....PE.37.01.	0.00284861	0.0689359	0	0
52	PC.34.02....PE.37.02.	-0.00716512	0.0947453	0	0
53	PC.36.02....PE.39.02.	0.00813301	0.0847973	0	0
54	PC.36.03....PE.39.03.	0.0312826	0.0582138	0	0
55	PC.38.06.	-0.0110863	0.0652885	0	0
56	PC.40.06....PE.43.06.	-0.0149245	0.0596551	0	0
57	PC.40.07....PE.43.07.	0.00867203	0.0549975	0	0
58	PE.32.06.	0.0277235	0.0212116	0	0
59	PE.36.03....PC.33.03.	0.0100387	0.0803281	0	0
60	PE.38.02....PC.35.02.	0.0183322	0.0672947	0	0
61	PE.38.06._.M.H.1....PC.35.06._.M.H.1....PA.40.07._.M.NH4.1.	-0.00881261	0.0510757	0	0
62	PE.40.06....PC.37.06.	-0.0311706	0.032519	0	0
63	PE.42.06....PC.39.06.	-0.017398	0.0562549	0	0
64	PI.34.01._.M.H.1.	0.0217542	0.0558266	0	0
65	PS.38.03._.M.Na.1.	0.0173082	0.0605057	0	0
66	PS.40.06._.M.H.1....PG.40.08._.M.NH4.1.	0.0173082	0.0605057	0	0
67	SM.40.02._.M.H.1.	0.00352904	0.0657117	0	0
68	SM.41.00._.M.H.1.	0.0273752	0.0261267	0	0
69	SM.41.01._.M.H.1.	0.0114354	0.04881	0	0
70	SM.42.02._.M.H.1.	0.0197729	0.0372152	0	0
71	SM.44.00._.M.H.1.	0.00152398	-0.0372174	0	0
72	SM.46.00.	-0.00610896	-0.0532855	0	0
73	SM.46.01.	0.00231236	-0.0389822	0	0
74	SM.47.00.	-0.0236693	-0.0612507	0	0
75	SM.48.01.	-0.00209385	-0.0647026	0	0
76	TG.46.01._.M.NH4.1.	-0.0277791	-0.0141231	0	0
77	TG.47.04._.M.NH4.1.	0.0287857	0.0265539	0	0
78	TG.48.01._.M.NH4.1.	-0.0334282	-0.00515294	0	0
79	TG.48.02._.M.NH4.1.	-0.0156478	-0.0157286	0	0
80	TG.48.03._.M.NH4.1.	0.00475336	-0.0240746	0	0
81	TG.48.04._.M.NH4.1.	0.0362769	0.028037	0	0
82	TG.49.01._.M.NH4.1.	-0.0113035	-0.0277658	0	0
83	TG.50.00._.M.Na.1.	-0.0335216	-0.0523535	0	0
84	TG.50.01._.M.Na.1.	-0.0257536	-0.0417596	0	0
85	TG.50.01._.M.NH4.1.	-0.0407265	-0.00986936	0	0
86	TG.50.02._.M.Na.1.	-0.0458626	-0.00365141	0	0
87	TG.50.02._.M.NH4.1.	-0.025	-0.0233413	0	0
88	TG.50.03._.M.NH4.1.	-0.00726462	-0.0335426	0	0
89	TG.50.04._.M.NH4.1.	0.00363606	-0.0334459	0	0
90	TG.51.01._.M.NH4.1.	-0.0114246	-0.0482348	0	0
91	TG.51.02._.M.NH4.1.	-0.0518286	-0.0403987	0	0
92	TG.51.03._.M.NH4.1.	-0.0221325	-0.0536346	0	0
93	TG.51.04._.M.NH4.1.	-0.0185637	-0.0658027	0	0
94	TG.51.05._.M.NH4.1.	-0.0293074	-0.0418093	0	0
95	TG.52.00._.M.Na.1.	0.0287815	-0.0714745	0	0
96	TG.52.01._.M.Na.1.	-0.0112353	-0.0638589	0	0
97	TG.52.02._.M.Na.1.	-0.0327446	-0.0394487	0	0
98	TG.52.02._.M.NH4.1.	-0.00811792	-0.0581631	0	0
99	TG.52.03._.M.NH4.1.	-0.0141126	-0.0624277	0	0
100	TG.52.04._.M.NH4.1.	-0.00851183	-0.0525884	0	0
101	TG.52.05._.M.NH4.1.	0.00470526	-0.0434056	0	0
102	TG.52.06._.M.NH4.1.	0.00290926	-0.0365677	0	0
103	TG.53.02._.M.NH4.1.	-0.0323818	-0.0562087	0	0
104	TG.53.04._.M.NH4.1.	-0.0374972	-0.043949	0	0
105	TG.53.05._.M.NH4.1.	-0.0119617	-0.0555223	0	0
106	TG.53.06._.M.NH4.1.	-0.0326813	-0.0342515	0	0
107	TG.54.02.	0.0159014	-0.0603734	0	0
108	TG.54.03._.M.Na.1.	-0.0400257	-0.0012204	0	0
109	TG.54.03._.M.NH4.1.	0.0238937	-0.0740647	0	0
110	TG.54.04._.M.Na.1.	-0.0458469	-0.00435623	0	0
111	TG.54.04._.M.NH4.1.	0.00776986	-0.0803744	0	0
112	TG.54.05._.M.Na.1.	-0.0499314	-0.00654284	0	0
113	TG.54.05._.M.NH4.1.	-0.00122252	-0.0655731	0	0
114	TG.54.06._.M.NH4.1.	-0.00331684	-0.0517334	0	0
115	TG.54.07._.M.NH4.1.	-0.00315797	-0.0409901	0	0
116	TG.55.02._.M.NH4.1.	-0.0619161	0.0263891	0	0
117	TG.55.03._.M.NH4.1.	-0.0577512	-0.0255607	0	0
118	TG.55.04._.M.NH4.1.	-0.0566145	-0.0427837	0	0
119	TG.55.07._.M.NH4.1.	-0.0296798	-0.0122495	0	0
120	TG.55.08._.M.NH4.1.	-0.0482897	-0.0102046	0	0
121	TG.56.02._.M.NH4.1.	-0.0186667	0.0269667	0	0
122	TG.56.05._.M.NH4.1.	-0.000213691	-0.0699787	0	0
123	TG.56.06._.M.NH4.1.	-0.0113233	-0.0431955	0	0
124	TG.56.07._.M.NH4.1.	-0.0381066	-0.0227847	0	0
125	TG.58.03._.M.NH4.1.	-0.0105498	0.0349616	0	0
126	TG.58.04._.M.NH4.1.	-0.0140208	-0.000799934	0	0
127	TG.58.05._.M.NH4.1.	-0.0357807	0.00710562	0	0
128	TG.58.06._.M.NH4.1.	-0.0403066	-0.0235467	0	0
129	TG.58.08._.M.NH4.1.	-0.0634869	0.0095149	0	0
130	TG.58.09._.M.NH4.1.	-0.0724312	0.0132508	0	0
131	TG.58.10._.M.NH4.1.	-0.0424052	-0.00168632	0	0
132	PE.O.40.04._.M.H.1....PC.O.37.04._.M.H.1.	-0.0615835	0.02259	0	0
133	CE.18.02._.M.Na.1.	0.0422601	0.0107372	0	0
135	PC.34.03....PE.37.03.	0.031406	0.0689389	0	0
136	DG.40.04._.M.H.H2O.1.	0.0101153	0.0229348	0	0
137	DG.37.01._.M.H.H2O.1.	0.0181649	-0.0854708	0	0
138	PC.36.01....PE.39.01.	0.00370441	0.0621231	0	0
139	TG.55.09._.M.NH4.1.	-0.0392754	-0.0129013	0	0
140	PE.P.40.06._.M.H.1.	-0.00142737	-0.0362189	0	0
141	PC.38.02....PE.41.02.	0.0297654	0.0467879	0	0
142	DG.38.00._.M.NH4.1.	0.0368833	-0.0144484	0	0
143	DG.H20.46.07.	-0.0360788	0.00180476	0	0
144	TG.56.08._.M.NH4.1.	-0.0507591	-0.0108492	0	0
145	Cer.40.02._.M.H.H2O.1.	-0.032826	0.040019	0	0
147	PI.37.05._.M.NH4.1.	0.035934	0.0185803	0	0
148	PE.P.38.06._.M.H.1.	0.000322306	0.0251252	0	0
149	PC.O.32.01._.M.H.1....PE.O.35.01._.M.H.1.	0.0101192	0.028519	0	0
150	PC.36.05....PE.39.05.	0.0351212	0.0657639	0	0
151	PC.O.40.07....PC.P.40.06.	0.0151936	0.0422461	0	0
152	TG.55.05._.M.NH4.1.	-0.0444692	-0.0227354	0	0
153	PC.42.10....PE.45.10.	-0.0384998	0.000640123	0	0
154	PI.34.01._.M.NH4.1.	-0.0384998	0.000640123	0	0
155	PG.33.00._.M.Na.1.	-0.0269123	0.0120514	0	0
156	PE.40.07._.M.H.1....PC.37.07._.M.H.1....PA.42.08._.M.NH4.1.	-0.0162444	0.0598256	0	0
157	Hydroxycholesterol._.M.H.H2O.1.	0.041528	0.0144873	0	0
158	PC.40.04....PE.43.04.	0.00555324	0.0852879	0	0
159	TG.55.06._.M.NH4.1.	-0.0142849	-0.032666	0	0
160	TG.48.00._.M.NH4.1.	-0.0268665	0.0175137	0	0
161	LysoPC.P.16.01.	-0.0444596	0.0120419	0	0
162	PI.36.01._.M.Na.1....PI.38.04._.M.H.1.	0.00231432	0.0058703	0	0
163	CE.16.00._.M.NH4.1.	0.0507228	-0.00162614	0	0
164	TG.57.03._.M.NH4.1.	-0.065548	0.0423268	0	0
165	PC.32.02....PE.35.02.	0.041301	0.0617627	0	0
166	DG.44.12._.M.NH4.1.	0.041301	0.0617627	0	0
167	TG.56.05._.M.Na.1.	0.00729837	-0.0520194	0	0
168	DG.39.04._.M.H.H2O.1.	0.0368276	0.0347897	0	0
169	LysoPC.16.00.	-0.0469938	0.00698618	0	0
170	PC.O.34.01....PC.P.34.00.	0.0304971	0.0490053	0	0
171	LysoPC.18.00....PC.O.18.00.	-0.0383634	0.00185738	0	0
172	Cer.38.01._.M.H.H2O.1.	-0.00244057	-0.0112688	0	0
173	SM.37.01._.M.H.1.	-0.0463345	0.0699248	0	0
174	CE.15.00._.M.NH4.1.	-0.0165632	0.0430439	0	0
175	TG.54.06._.M.Na.1.	-0.0168729	-0.0197973	0	0
176	PC.38.07._.M.H.1....PE.41.07._.M.H.1.	-0.00110487	0.0618898	0	0
177	TG.46.05._.M.NH4.1.	-0.00345568	0.0680036	0	0
178	TG_oxid.36.00.	0.0271022	0.0278477	0	0
179	PS.41.03._.M.H.1....PG.41.05._.M.NH4.1.	-0.0230855	0.0666987	0	0
180	SM.35.01._.M.H.1.	-0.0508228	0.00225769	0	0
181	PC.O.36.05....PC.P.36.04.	-0.0375332	0.0426134	0	0
182	CE.22.06._.M.NH4.1.	0.0343711	0.0291075	0	0
183	TG.51.06._.M.NH4.1.	-0.0382003	-0.00651049	0	0
184	TG_oxid.39.00.	0.0329434	0.0290895	0	0
185	PS.31.00._.M.H.1....PG.31.02._.M.NH4.1.	0.0113586	0.0310045	0	0
186	PC.42.09._.M.H.1.	0.0459805	0.035785	0	0
187	SM.33.01._.M.H.1.	0.0412361	0.0294365	0	0
188	TG.58.02._.M.NH4.1.	-0.0234592	0.0570732	0	0
189	PG.36.01._.M.H.1.	-0.00607294	0.00702607	0	0
190	PI.O.30.00._.M.Na.1.	0.0240269	-0.0223201	0	0
191	TG.42.05.	-0.0692258	0.0324607	0	0
192	PC.O.30.05....PC.P.30.04.	0.0432604	0.0233823	0	0
193	PE.36.00....PC.33.00.	-0.000903053	0.0211137	0	0
194	PG.P.42.06._.M.Na.1.	0.0629516	0.0275462	0	0
195	PC.O.18.01._.M.H.1.	-0.0247319	-0.0148968	0	0
196	LysoPC.18.01....PC.P.18.00.	-0.0247319	-0.0148968	0	0
197	DG.38.03._.M.H.H2O.1.	-0.00129084	0.0113662	0	0
199	PE.34.01....PC.31.01.	0.00310494	0.0609707	0	0
200	CE.16.01._.M.NH4.1.	0.0442061	0.0109969	0	0
201	CE.16.00._.M.Na.1.	-0.00424161	0.0593522	0	0
202	DG.H20.41.02.	-0.0400026	0.00999114	0	0
203	TG.49.04._.M.NH4.1.	0.0298877	-0.0555402	0	0
204	PE.38.01....PC.35.01.	0.0199164	0.0574593	0	0
205	PE.38.07.	0.00617458	0.0785307	0	0
206	DG.37.06._.M.NH4.1.	-0.0652681	0.00726892	0	0
207	SM.40.03._.M.H.1.	-0.00248489	-0.00456566	0	0
208	DG.35.06._.M.NH4.1.	-0.0711568	0.0129436	0	0
209	DG.38.04._.M.NH4.1.	-0.0677463	-0.0150685	0	0
210	LPE.22.06._.M.H.1.	-0.0480206	-0.0308731	0	0
211	TG.46.02._.M.NH4.1.	0.00848973	-0.0287486	0	0
212	CE.22.05._.M.Na.1.	0.0197335	0.0295218	0	0
213	PS.41.01._.M.H.1....PG.41.03._.M.NH4.1.	-0.0387163	0.0585324	0	0
214	TG.53.08._.M.NH4.1.	-0.0378712	-0.0132472	0	0
216	SM.42.03._.M.H.1.	0.00273662	0.0413692	0	0
218	PC.40.10._.M.H.1.	-0.00773299	0.0614085	0	0
219	DG.30.03._.M.H.H2O.1.	0.0506668	-0.0474376	0	0
220	TG.53.07._.M.NH4.1.	-0.0441719	-0.0164403	0	0
221	PA.41.06._.M.Na.1.	0.00833019	0.0454527	0	0
222	DG.H20.26.03.	-0.0290671	-0.0020215	0	0
223	TG.52.03._.M.Na.1.	-0.0457039	-0.0126685	0	0
224	TG.48.01._.M.Na.1....SM.43.02._.M.H.1.	0.00572817	-0.0317438	0	0
225	LPG.19.00._.M.NH4.1.	-0.00264281	0.0349713	0	0
226	PS.O.34.04._.M.Na.1.	-0.0213985	0.0138466	0	0
227	DG.34.01._.M.NH4.1.	-0.0523908	-0.021325	0	0
228	PE.P.40.07._.M.H.1.	-0.000352526	0.0406139	0	0
229	TG.46.00._.M.NH4.1.	0.0186316	0.00874671	0	0
230	PA.36.08._.M.Na.1.	0.0525997	0.0148556	0	0
231	TG.55.10._.M.NH4.1.	0.0145286	-0.0335474	0	0
232	TG.54.08._.M.NH4.1.	0.0364596	-0.053484	0	0
233	PE.O.40.05._.M.H.1.	0.0339623	-0.0177926	0	0
234	PC.O.36.04._.M.H.1.	0.030614	0.0389015	0	0
235	Cer.36.02._.M.H.H2O.1.	-0.0623882	0.0353383	0	0
236	TG.52.04._.M.Na.1.	-0.0462165	-0.00605025	0	0
237	LPE.22.00._.M.H.1....PC.O.19.00._.M.H.1.	0.0218344	0.0121952	0	0
238	PS.O.40.06._.M.H.1.	0.038422	0.0139326	0	0
239	PE.34.00....PC.31.00.	0.0172667	0.0443351	0	0
240	DG.34.02._.M.NH4.1.	-0.0686284	-0.0154615	0	0
241	DG.36.05._.M.H.H2O.1.	0.0216285	-0.0495683	0	0
242	PG.36.07._.M.Na.1.	0.0713168	-0.0561435	0	0
243	PC.O.34.00._.M.H.1....PE.O.37.00._.M.H.1.	0.0428914	0.0427819	0	0
244	PC.O.34.00.	0.0428914	0.0427819	0	0
245	PS.O.38.03._.M.Na.1.	0.0269345	0.0161628	0	0
246	SM.38.00._.M.H.1.	-0.0285076	0.0284001	0	0
247	TG.48.00._.M.Na.1.	0.0212525	-0.020672	0	0
248	PS.40.07._.M.H.1....PG.40.09._.M.NH4.1.	-0.0153003	0.0366886	0	0
249	PS.O.36.02._.M.H.1....PG.O.36.04._.M.NH4.1.	-0.00779056	0.0795147	0	0
250	DG.28.01._.M.H.H2O.1.	0.0402625	-0.0502703	0	0
251	PS.O.36.00._.M.Na.1.	0.0268319	0.0223024	0	0
252	PS.O.38.03._.M.H.1....PG.O.38.05._.M.NH4.1.	0.0247022	0.0228969	0	0
253	PI.P.28.00._.M.H.1.	0.0276668	0.0449957	0	0
254	PS.38.04._.M.Na.1.	0.000515966	0.034986	0	0
255	TG.44.04._.M.NH4.1.	-0.00556008	0.0567928	0	0
256	SM.43.01._.M.H.1.	0.0212525	-0.020672	0	0
257	PE.P.42.04._.M.H.1.	-0.005544	0.0228094	0	0
258	DG.28.00._.M.H.H2O.1.	0.0342559	-0.00402057	0	0
259	PA.39.07._.M.Na.1.	0.0372329	0.00818313	0	0
260	DG.40.03._.M.H.H2O.1.	0.0363556	0.0131633	0	0
261	TG.42.00._.M.NH4.1.	0.036734	0.017239	0	0
262	Oxocholesterol._.M.H.H2O.1.	0.0393206	0.020597	0	0
263	PE.O.42.06._.M.H.1.	0.0373439	0.0199162	0	0
264	TG.40.00._.M.NH4.1.	0.0353203	0.0132626	0	0
265	TG_oxid.61.11.	-0.0393388	0.00568629	0	0
267	DG.26.00._.M.H.H2O.1.	0.0257518	0.0104904	0	0
268	DG.24.00._.M.H.H2O.1.	0.0303458	0.0160299	0	0
269	DG.H20.22.00.	0.0298208	0.0116314	0	0
270	DG.H20.20.00.	0.0288947	0.0108459	0	0
271	DG.H20.18.00.	0.0258078	0.0106473	0	0
272	DG.37.04._.M.H.H2O.1.	0.00858532	0.0561794	0	0
273	TG.46.03._.M.NH4.1.	0.0390899	-0.035471	0	0
274	TG.52.05._.M.Na.1.	-0.00536744	-0.0170835	0	0
275	TG.45.04._.M.NH4.1.	0.0117758	0.0135863	0	0
276	Hydroxycholesterol._.M.H.2H2O.1.	0.0463819	0.00807047	0	0
277	PS.36.01._.M.Na.1....PS.38.04._.M.H.1....PG.38.06._.M.NH4.1.	0.0464199	0.052188	0	0
278	TG_oxid.43.02.	0.0410496	-0.0210838	0	0
279	LPE.18.04._.M.H.1.	0.0236455	0.0167243	0	0
280	PC.P.40.05....PC.O.40.06.	0.0368484	0.0112679	0	0
281	LPG.20.02._.M.Na.1.	0.0387766	-0.0213587	0	0
283	SM.39.01._.M.H.1.	0.0204824	0.0442594	0	0
284	DG.36.02._.M.NH4.1.	-0.0470089	-0.0248124	0	0
285	DG.H20.26.02.	-0.00858261	0.056208	0	0
286	TG.50.05._.M.NH4.1.	0.012264	-0.0347456	0	0
287	TG_oxid.45.02.	0.0544113	0.00520834	0	0
288	PC.P.38.03....PC.O.38.04.	0.0141035	0.0104868	0	0
289	TG.49.02._.M.NH4.1.	0.00218306	-0.0239458	0	0
290	MG.18.03.	0.0146259	-0.0204758	0	0
291	PG.38.00._.M.H.1.	-0.0138106	0.0286552	0	0
292	PE.O.40.06._.M.H.1.	-0.0136874	0.0745176	0	0
293	SM.42.09.	0.0145615	-0.0236767	0	0
294	DG.36.03._.M.NH4.1.	-0.061405	-0.02503	0	0
295	TG.49.05._.M.NH4.1.	0.0153923	-0.0279754	0	0
296	DG.H20.47.01.	0.0195497	0.0154356	0	0
297	SM.44.01._.M.H.1.	0.0300973	-0.0468018	0	0
298	DG.35.03._.M.NH4.1.	-0.0656397	-0.0279677	0	0
299	PE.44.06.	0	0	0	0
302	DG.39.06._.M.H.H2O.1.	-0.0247214	-0.0136988	0	0
303	PI.27.01._.M.NH4.1.	0.0443064	0.01214	0	0
305	PE.O.38.05._.M.H.1.	0.0151336	0.00829857	0	0
307	PE.O.40.03._.M.H.1....PC.P.37.02._.M.H.1.	0.00152167	0.0650199	0	0
308	PC.36.06....PE.39.06.	0.0283499	0.0661337	0	0
309	DG.31.01._.M.H.H2O.1.	0.01983	-0.024212	0	0
310	Cer_41.1_.M.H.1.	0.0489959	-0.00874609	0	0
311	PA.40.6.	-0.046714	0.0117259	0	0
312	PA.48.8.	0.0662617	-0.00341799	0	0
313	PA.48.9.	0.0728094	0.0127499	0	0
314	PA.51.5....TG_oxid.52.5..Cl.35	0.00476861	0.0378201	0	0
315	PA.52.6....TG_oxid.53.6..Cl.35	0.0513065	0.0237469	0	0
316	PC_33.5_.M.OAC.1....PS_37.4_.M.H.1.	0.0208841	-0.00111025	0	0
317	PC_37.4_.M.OAC.1....PS_41.3_.M.H.1.	0.0742615	-0.017281	0	0
319	PC_38.5_.M.OAC.1....PS_42.4_.M.H.1.	0.0752846	0.0198296	0	0
321	PC_41.2_.M.OAC.1.	0.031293	0.0495112	0	0
322	PC_41.3_.M.OAC.1....PC.O_44.5_.M.Cl.1.	0.0430373	0.0492116	0	0
323	PC_42.11_.M.OAC.1.	-0.0410954	0.0209618	0	0
324	PC_44.2_.M.OAC.1.	0.03186	0.0231014	0	0
326	PE_35.6_.M.H.1.	0.0255978	0.0451929	0	0
327	PE_38.4_.M.H.1.	0.058584	-0.032069	0	0
328	PE_38.5_.M.H.1....CL.78.10._.M.2.	0.0728571	0.0293265	0	0
330	PE_40.4_.M.H.1.	0.0718297	-0.0275696	0	0
331	PE_40.6_.M.H.1.	-0.00359052	-0.0203751	0	0
333	PE.O_36.5_.M.H.1.	0.0658158	-0.016387	0	0
334	PG.34.1....TG.42.6..Cl.37	-0.0116855	0.00808425	0	0
335	PG.34.3.	0.0141314	-0.0041749	0	0
336	PG.44.1....TG.52.6..Cl.37	0.0268477	0.0257403	0	0
337	PG.48.1....TG.56.6..Cl.37	0.0228223	0.0615966	0	0
338	PG.O_41.0_.M.H.1.	0.057424	0.00694334	0	0
339	PG.O_42.0_.M.H.1.	0.0586001	0.0141117	0	0
340	PI.40.5.	0.0017783	0.0383697	0	0
342	PS_38.6_.M.H.1.	0.0511033	0.0585482	0	0
343	SM_36.0_.M.OAC.1.	-0.00943681	-0.0311761	0	0
344	TG.51.4..Cl.35	0.0560855	0.00187797	0	0
345	TG.65.5..Cl.35	-0.068458	0.0807965	0	0
346	TG_oxid.42.4..Cl.37	0.0641043	-0.0346493	0	0
347	TG_oxid.42.5..Cl.37	0.0734084	0.0247985	0	0
348	TG_oxid.44.4..Cl.37	0.0744884	-0.0287567	0	0
349	TG_oxid.44.6..Cl.37	-0.00257167	-0.0204588	0	0
350	TG_oxid.55.7..Cl.35	0.00583096	0.0377759	0	0
351	PG.34.0....TG.42.5..Cl.37	0.0624065	0.00567729	0	0
352	PC_38.1_.M.OAC.1....PS_42.0_.M.H.1.	0.0119344	0.0893132	0	0
353	PA.44.5....TG_oxid.45.5..Cl.35	0.018406	0.046929	0	0
354	TG.46.8..Cl.35	0.0282417	-0.00726863	0	0
355	TG_oxid.48.5..Cl.37	0.0363502	0.0460828	0	0
356	PG.48.2....TG.56.7..Cl.37	0.0513983	-0.0467238	0	0
357	PG.36.5.	0.040812	-0.0152244	0	0
358	PC_33.1_.M.OAC.1....PS_37.0_.M.H.1.	0.0254183	0.0391792	0	0
359	PC_40.1_.M.OAC.1....PS_44.0_.M.H.1.	0.0586296	0.0307565	0	0
360	PA.45.5....TG_oxid.46.5..Cl.35	0.0336046	0.0355605	0	0
361	PC_34.1_.M.OAC.1....PS_38.0_.M.H.1.	0.0315648	0.0364016	0	0
362	PE_38.6_.M.H.1.	0.0173958	-0.00721176	0	0
364	PC_37.6_.M.OAC.1....PS_41.5_.M.H.1.	0.0134662	0.0186605	0	0
365	TG_oxid.50.0..Cl.37...TG_oxid.49.4..Acetate	0.0604286	-0.0650465	0	0
366	TG_oxid.42.6..Cl.37	0.0178565	-0.00625399	0	0
367	PI.35.0....PA.48.10.	0.00568587	0.0278821	0	0
369	PC.O_38.2_.M.Cl.1.	0.042831	0.0134878	0	0
370	TG_oxid.55.0..Cl.37...TG_oxid.54.4..Acetate	-0.0118907	-0.01501	0	0
371	PC.O_35.4_.M.OAC.1.	0.0528452	0.00419089	0	0
372	SM_43_1_.M.OAC.1.	0.060578	-0.0653964	0	0
373	PA.47.5....TG_oxid.48.5..Cl.35	0.0411038	0.0213048	0	0
374	PC.O_33.1_.M.OAC.1....PS.O_37.0_.M.H.1.	0.0403967	-0.0237697	0	0
375	PC_42.7_.M.Cl.1.	-0.00625237	0.028331	0	0
376	PC_42.5_.M.Cl.1.	0.0584315	0.00747065	0	0
377	SM_32.1_.M.OAC.1....TG_oxid.39.0..Cl.37...TG_oxid.38.4..Acetate	0.0638977	-0.00494058	0	0
378	PC.O_18.0_.M.OAC.1....PIP.52.2.	-0.013717	-0.0229869	0	0
379	PC_36.2_.M.Cl.1.	0.010553	0.0374152	0	0
380	PC_36.3_.M.Cl.1.	0.0384728	0.0410489	0	0
381	PI.37.0....PA.50.10.	0.0295597	6.23969e-05	0	0
382	TG.53.4..Cl.35	0.0472793	-0.0188558	0	0
383	PE.O_38.6_.M.H.1.	0.0607512	0.00799643	0	0
385	TG.48.9..Cl.35	-0.00385543	0.0256773	0	0
386	PI.O_34.0_.M.H.1.	-0.00192678	0.0223122	0	0
387	PC.P_41.0_.M.OAC.1.	0.0443319	-0.0220971	0	0
388	TG.65.8..Cl.37	-0.049591	-0.00653041	0	0
389	TG.55.5..Cl.35	0.0378434	-0.0293813	0	0
390	TG_oxid.57.1..Cl.37...TG_oxid.56.5..Acetate	-0.0583684	-0.0110621	0	0
391	TG.65.6..Cl.37...TG.64.10..Acetate	-0.0506467	0.0294364	0	0
392	TG.55.7..Cl.35	0.0492155	-0.0364929	0	0
393	PC_36.1_.M.OAC.1....PS_40.0_.M.H.1.	0.0515184	0.000611575	0	0
394	PC_40.6_.M.OAC.1....PS_44.5_.M.H.1.	0.0399019	-0.013954	0	0
395	PC_52.4_.M.OAC.1.	-0.0494751	-0.00913178	0	0
396	PG.48.5....TG.56.10..Cl.37...PI.41.0.	-0.0156436	0.0653829	0	0
397	TG_oxid.52.8..Cl.37	0.065537	-0.00771619	0	0
398	TG_oxid.54.4..Cl.35	0.0523898	-0.0338441	0	0
399	PG.44.10.	0.051954	0.0247665	0	0
400	PC_39.6_.M.OAC.1.	0.0337249	-0.00374126	0	0
401	TG.49.0..Cl.37...TG.48.4..Acetate	0.0620153	-0.0363733	0	0
402	PC_38.6_.M.Cl.1.	0.0147398	0.0170975	0	0
403	LPA.16.0._.M..	-0.0470632	0.0179571	0	0
404	PC_34.1_.M.Cl.1.	0.00420423	0.0550858	0	0
405	TG_oxid.57.8..Cl.35	0.0714697	-0.0503596	0	0
406	PC_34.2_.M.Cl.1.	-0.00201355	0.0509023	0	0
407	PS_35.4_.M.H.1.	0.0366304	-0.0357134	0	0
408	PG.46.10.	-0.00110312	0.0507002	0	0
409	PC_40.2_.M.Cl.1.	-0.00793431	0.0448052	0	0
410	PE_34.4_.M.H.1.	0.0578309	0.0216851	0	0
411	LPC_17.1_.M.OAC.1....PIP.50.4....LPS_21.0_.M.H.1.	-0.0238516	-0.0321811	0	0
412	TG_oxid.62.6..Cl.35...TG.63.6..Cl.37	-0.0508292	0.00850876	0	0
413	LPE_20.4_.M.H.1.	-0.0276808	-0.0418031	0	0
414	LPE_16.1_.M.H.1.	-0.0464896	0.00662136	0	0
415	PG.40.7.	0.00162798	0.00486413	0	0
416	PIP.24.1.	0.0760799	0.0166582	0	0
417	TG_oxid.51.0..Cl.37...TG_oxid.50.4..Acetate	0.0478979	-0.0405543	0	0
418	TG.52.7..Cl.35	0.0449559	-0.0056777	0	0
419	LPA.18.2._.M..	-0.0495679	0.00362682	0	0
420	PIP.52.4....LPS.22.0.	-0.0140835	-0.0326557	0	0
421	TG.63.8..Cl.37...TG.62.12..Acetate	-0.0617211	0.00233628	0	0
422	TG.54.4..Cl.35	0.0540101	-0.0561433	0	0
423	TG.53.3..Acetate	0.0506555	-0.0434533	0	0
424	PG.48.3....TG.56.8..Cl.37	0.0150887	0.051079	0	0
425	LPI_20.0_.M.H.1.	-0.0218486	-0.0503919	0	0
426	Cer_39.1_.M.H.1.	0.0704297	0.0360289	0	0
427	TG_oxid.56.6..Cl.35	0.00265674	0.0404702	0	0
428	TG.67.11..Cl.35	-0.0576586	-0.00863896	0	0
429	TG.56.7..Cl.35	0.0386979	-0.0360014	0	0
430	PC_48.1_.M.OAC.1.	-0.0467309	0.0225834	0	0
431	TG.52.4..Cl.35	0.0620929	-0.0551238	0	0
432	LPC_15.1_.M.OAC.1....PIP.46.4....LPS_19.0_.M.H.1.	-0.0106247	-0.00171281	0	0
433	LPE_21.0_.M.H.1.	-0.0527899	0.0481836	0	0
434	LPG.16.0._.M..	-0.054629	-0.00801291	0	0
435	PA.49.9....TG_oxid.50.9..Cl.35	0.0714587	0.0248339	0	0
436	TG.54.5..Cl.35	0.0555159	-0.0556971	0	0
437	PI.O_31.1_.M.H.1.	0.0573666	0.0002061	0	0
438	PA.50.8.	0.0511858	0.0146597	0	0
439	PG.20.00.	-0.0294392	-0.0435428	0	0
440	TG.52.3..Cl.35	0.0494692	-0.0440425	0	0
441	PG.50.3....TG.58.8..Cl.37	0.0143581	-0.0731101	0	0
442	LPE_22.1_.M.H.1.	-0.0237227	-0.0142603	0	0
443	PC_50.0_.M.OAC.1.	-0.0533353	0.0577591	0	0
444	PC_38.7_.M.Cl.1.	0.0443069	0.0287136	0	0
446	TG.51.3..Acetate	0.0329066	-0.0323778	0	0
447	TG.56.5..Cl.35	0.0213173	-0.0475068	0	0
450	TG_oxid.50.3..Acetate	0.0519014	-0.0410671	0	0
451	TG_oxid.54.0..Cl.37...TG_oxid.53.4..Acetate	0.0600971	-0.0558518	0	0
452	TG.67.11..Cl.37...PI.52.1....TG_oxid.66.11..Cl.35	-0.0563103	-0.0136186	0	0
453	TG_oxid.62.5..Cl.35...TG.63.5..Cl.37...TG.62.9..Acetate	-0.026736	0.0339653	0	0
454	LPC_18.2_.M.Cl.1....PIP.49.9.	-0.0490018	-0.0225875	0	0
455	PG.50.10.	0.0421094	0.00798494	0	0
456	LPE_18.2_.M.H.1.	-0.0460179	-0.0238635	0	0
457	PC_19.1_.M.OAC.1.	-0.0428016	-0.0425209	0	0
458	TG.50.11..Cl.35	-0.0455407	-0.000844334	0	0
459	PI.38.4.	0.0369238	-0.00720029	0	0
460	PC_36.4_.M.Cl.1.	0.0309313	0.0304965	0	0
461	PC.O_36.4_.M.OAC.1....PS.O_40.3_.M.H.1.	-0.0308507	-0.0169641	0	0
462	PG.49.3....TG.57.8..Cl.37	0.0489558	-0.0209903	0	0
465	LPC_20.4_.M.Cl.1.	-0.0297484	-0.0320756	0	0
466	PG.44.8.	0.000634273	0.0375961	0	0
467	PA.38.4.	0.0132054	0.000389286	0	0
470	LPA.18.0._.M..	-0.0488809	-0.0224285	0	0
471	PC.P_36.5_.M.OAC.1....PS.O_40.5_.M.H.1.	-0.0166784	0.0105411	0	0
472	PC_42.9_.M.OAC.1.	-0.028125	0.0425789	0	0
473	PA.45.9.	0.0730623	0.00787199	0	0
474	PE_33.4_.M.H.1.	-0.0319159	-0.0403004	0	0
476	PC_34.5_.M.OAC.1....PS_38.4_.M.H.1.	0.0703276	0.0129855	0	0
477	PS.P_37.2_.M.H.1.	-0.0550214	-0.0188929	0	0
478	PC_37.7_.M.OAC.1....PS_41.6_.M.H.1.	0.0331378	0.047726	0	0
479	PG.46.3....TG.54.8..Cl.37	-0.021421	0.0937326	0	0
480	PE_37.1_.M.H.1.	0.0536048	0.0261235	0	0
481	TG_oxid.60.5..Cl.35	-0.0624032	0.048799	0	0
483	Cer_42.2_.M.Cl.1.	0.0470791	0.00253455	0	0
485	PI.O_33.1_.M.H.1.	-0.017527	0.0871454	0	0
486	LPG.18.2._.M..	-0.0494512	-0.025823	0	0
487	TG_oxid.61.3..Acetate	-0.0383227	0.0578485	0	0
488	PS_40.8_.M.H.1.	0.0266479	0.0210629	0	0
489	PI.37.3.	-0.000375698	0.0181602	0	0
490	TG_oxid.54.11..Cl.37	-0.013109	0.0736758	0	0
491	TG.59.9..Cl.35	0.0391964	-0.0663439	0	0
492	PC_39.5_.M.OAC.1....PS_43.4_.M.H.1.	0.0575265	0.0158168	0	0
493	PG.51.5....TG.59.10..Cl.37...PI.44.0.	0.00500462	0.0108105	0	0
494	TG.57.7..Cl.35	0.0385076	-0.0271816	0	0
495	PE.O_31.0_.M.H.1.	0.026952	-0.0439247	0	0
496	TG_oxid.30.0..Acetate	0.0383251	-0.0622618	0	0
497	TG.67.0..Acetate	0.0358158	-0.0585768	0	0
498	PC_44.10_.M.OAC.1.	0.069188	0.0111666	0	0
499	TG.52.5..Cl.35	0.0630484	-0.0607872	0	0
500	PC_37.7_.M.Cl.1.	0.0376607	0.00802675	0	0
501	PE_39.2_.M.H.1.	0.0512874	-0.0167664	0	0
502	CL.80.04._.M.2.	0.0508914	-0.0164063	0	0
503	PA.50.9.	0.0539083	0.0246937	0	0
504	PC.P_39.1_.M.Cl.1.	0.0371978	-0.0143694	0	0
505	PI.O_31.0_.M.H.1.	0.0421963	-0.0015265	0	0
506	PA.P.20.0.22.1.11Z..	0.0489291	0.0266052	0	0
507	PC_40.6_.M.Cl.1.	0.0175271	-0.0140676	0	0
508	PG.37.6.	0.0391964	0.0173099	0	0
509	PC_39.8_.M.OAC.1.	0.00179002	-0.0281675	0	0
510	TG_oxid.47.5..Cl.37	0.0518057	0.0136464	0	0
511	PI.34.2.	-0.00509192	0.0530099	0	0
514	TG_oxid.43.3..Cl.37	0.0408634	0.00889227	0	0
515	PG.O_42.6_.M.H.1.	0.0374991	0.0348206	0	0
516	Cer_41.2_.M.H.1.	0.00681925	0.0191405	0	0
517	PE_35.4_.M.H.1.	0.0301412	-0.0079419	0	0
518	TG.57.9..Cl.35	0.057418	-0.0543202	0	0
519	PI.40.7.	0.04031	0.0271655	0	0
520	SM_36.3_.M.OAC.1....TG_oxid.43.2..Cl.37...TG_oxid.42.6..Acetate	0.0569255	-0.023408	0	0
521	PI.37.2.	-0.00312894	-0.00738966	0	0
522	TG_oxid.62.6..Cl.37	-0.037227	-0.0136403	0	0
523	TG.61.6..Cl.35	-0.0522032	0.0203595	0	0
524	PI.43.5.	0.0758192	-0.0605823	0	0
525	PI.40.1....TG_oxid.54.11..Cl.35	0.0156174	-0.0191938	0	0
526	TG.61.7..Cl.37...TG.60.11..Acetate	-0.0664157	0.0232726	0	0
528	TG.50.0..Cl.37...TG.49.4..Acetate	-0.0543255	-0.00684393	0	0
529	PI.37.4.	-0.0321918	0.09202	0	0
530	PC_42.5_.M.OAC.1.	0.0590251	-0.0151696	0	0
531	FA.20.4._.M.H.1.	0.0754583	-0.00424531	0	0
532	FA.22.5._.M.H.1.	0.0211168	-0.0126619	0	0
533	BA.GCA._.M.H.1.	-0.0375858	-0.0410703	0	0
534	FA.16.3._.M.H.1.	0.0465291	-0.0123081	0	0
535	FA.18.2._.M.H.1.	-0.0778072	-0.0347673	0	0
536	FA.19.0._.M.H.1.	0.0585732	0.0422791	0	0
537	FA.18.1._.M.H.1.	-0.0591864	-0.0346752	0	0
538	FA.22.3._.M.H.1.	0.000934355	-0.00996045	0	0
539	FA.20.3._.M.H.1.	0.0738365	-0.0384579	0	0
540	FA.18.4._.M.H.1.	-0.0348667	0.0199218	0	0
541	FA.16.0._.M.H.1.	0.0620098	0.0503913	0	0
542	FA.20.2._.M.H.1.	-0.0596122	-0.0216058	0	0
545	FA.19.1._.M.H.1.	-0.0381299	0.00760543	0	0
547	FA.17.0._.M.H.1.	0.0671781	0.0372637	0	0
548	FA.18.0._.M.H.1.	0.0693637	0.0228697	0	0
549	BA.CA._.M.H.1.	0.0504956	0.0374734	0	0
550	FA.28.0.	0.0437642	0.0119865	0	0
551	EIC.C23H40O8._.M.H.1.	0.067153	-0.0486685	0	0
552	FA.15.0._.M.H.1.	0.0659026	0.0402	0	0
553	EIC.C21H34O4._.M.H.1.	-0.00927733	-0.0424719	0	0
554	EIC.C21H32O4._.M.H.1.	-0.0233264	-0.036094	0	0
555	CPA.16.0.	0.0556527	0.0475058	0	0
556	EIC.C20H30O3._.M.H.1.	0.0522126	0.00288724	0	0
557	FA.22.6._.M.H.1.	0.00621564	-0.00515402	0	0
558	FA.12.0._.M.H.1.	0.0599718	0.0280067	0	0
559	EIC.C22H36O4._.M.H.1.	-0.0321176	-0.0198298	0	0
560	EIC.C22H34O4._.M.H.1.	-0.0488939	-0.0040792	0	0
561	FA.18.3._.M.H.1.	-0.0229656	-0.0335043	0	0
562	FA.20.1._.M.H.1.	-0.0461374	-0.0258389	0	0
563	FA.17.0..OH_.M.H.1.	0.0177996	0.0447984	0	0
564	EIC.C18H30O6._.M.H.1.	-0.0172631	-0.0382156	0	0
565	FA.11.0._.M.H.1.	0.0599142	0.0259096	0	0
567	FA.26.0.	0.0435253	0.0279326	0	0
568	FA.10.0._.M.H.1.	0.059107	0.026808	0	0
569	OCT.C19H34O5._.M.H.1.	0.0572949	0.00673306	0	0
570	EIC.C22H36O5._.M.H.1.	-0.0363092	-0.0217044	0	0
572	FA.16.1._.M.H.1.	-0.0720461	0.0193021	0	0
573	EIC.C18H28O6._.M.H.1.	-0.0219037	-0.0216591	0	0
574	FA.30.0.	0.0359216	-0.0122786	0	0
575	FA.24.6.	-0.0367824	-0.00808925	0	0
576	FA.22.4._.M.H.1.	0.0206458	-0.0134889	0	0
577	FA.15.1._.M.H.1.	0.0421045	0.0824421	0	0
578	sn.3.O..geranylgeranyl.glycerol.1.phosphate	0.0582777	0.0371987	0	0
579	OCT.C18H32O4._.M.H.1.	-0.0025199	-0.0432913	0	0
580	FA.27.0.	0.0435583	0.02694	0	0
581	FA.24.1._.M.H.1.	0.0623483	0.0245639	0	0
582	FA.14.0._.M.H.1.	0.0707515	0.0521142	0	0
583	EIC.C20H34O5._.M.H.1.	-0.00348472	0.00429845	0	0
585	FA.20.5._.M.H.1.	0.0369629	0.0496398	0	0
586	FA.24.4.	-0.0513635	0.00652531	0	0
587	FA.24.0._.M.H.1.	0.0470105	0.0329076	0	0
588	FA.22.1._.M.H.1.	-0.0284204	0.0694506	0	0
589	EIC.C20H28O3._.M.H.1.	0.0230595	0.0434231	0	0
590	EIC.C20H30O4._.M.H.1.	-0.00624709	-0.0128872	0	0
591	OCT.C18H32O5._.M.H.1.	-0.0784077	0.0398065	0	0
592	FA.09.0.	0.0493276	0.035355	0	0
593	EIC.C20H34O4._.M.H.1.	0.00575432	0.0434694	0	0
594	FA.14.1._.M.H.1.	0.00435881	0.0777639	0	0
595	FA.24.5.	-0.0671561	-0.00369573	0	0
596	FA.22.2._.M.H.1.	-0.0282621	-0.0117649	0	0
597	OCT.C18H34O5._.M.H.1.	-0.0491647	0.0131393	0	0
598	OCT.C18H36O5._.M.H.1.	0.0202819	0.0173526	0	0
599	FA.17.1._.M.H.1.	-0.04268	0.0587274	0	0
600	OCT.C19H30O8._.M.H.1.	-0.0359391	0.0624932	0	0

## Sheet: Fig. 5
a
	NAD+	Kynurenine	Kynurenic Acid	NicotinicAcid	PicolinicAcid	Serotonin
18%	106272	18737.3	380.22	1190.78	1253.43	3696.43
18%	79150.6	18415.4	318.132	1104.34	1798.17	3887.19
18%	70291.2	NA	357.623	1242.05	1511.21	1862.78
18%	98498.7	22725.4	59.8074	1354.6	924.706	3922.58
18%	87312.2	16070.2	48.3382	841.268	615.366	4846.99
18%	83425.6	5837.99	162.627	968.073	1699.72	1725.32
1%	65182.3	630.882	11.4038	404.667	434.623	1227.74
1%	56861.6	8673.02	22.1405	551.858	903.685	675.893
1%	43343.3	1894.33	22.736	571.422	927.283	135.834
1%	70717	1991.99	23.5214	994.322	533.076	1079.96
1%	42511.3	3681.4	20.1472	466.023	308.324	1003.47
1%	80489.8	7533.5	55.7737	996.573	780.037	1710.95
1%+NAM	61152.1	11965.3	36.77	4159.18	729.107	48.5288
1%+NAM	58141.3	7703.14	34.5682	NA	53.2937	503.571
1%+NAM	51911.8	4162.44	39.8408	5667.77	437.615	869.866
1%+NAM	49863.4	2283.26	20.6776	801.841	563.052	801.153
1%+NAM	89873.3	2776.41	21.4492	7870.36	436.206	594.779
1%+NAM	102442	13868.1	155.462	7366.55	845.295	977.238
c
	SIRT1			PGC1a
18%	1.29349		18%	0.732961
18%	0.9884		18%	0.959561
18%	0.718114		18%	1.30748
1%	0.0711307		1%	0.146684
1%	0.0369397		1%	0.0911434
1%	0.199454		1%	0.0126619
1%+NAM	0.55082		1%+NAM	0.395279
1%+NAM	0.462733		1%+NAM	0.526603
1%+NAM	0.196472		1%+NAM	0.682904
18%	0.740273		18%	0.676096
18%	1.1899		18%	1.26587
18%	1.06982		18%	1.05804
1%	0.206448		1%	0.15256
1%	0.234262		1%	0.264726
1%	0.301373		1%	0.17467
1%+NAM	0.484839		1%+NAM	0.455172
1%+NAM	0.520485		1%+NAM	0.704344
1%+NAM	0.409952		1%+NAM	0.396699
d
	SIRT1activity
18%	1.27174
18%	1.51153
18%	0.903163
18%	0.713776
18%	0.679286
18%	0.865714
1%	0.783776
1%	0.713776
1%	0.741939
1%	0.402449
1%	0.733061
1%	0.638776
1%+NAM	0.715408
1%+NAM	0.795
1%+NAM	1.04316
1%+NAM	0.731327
1%+NAM	0.954898
1%+NAM	0.828367
f
LC3II/LC3I			LC3II
18%	13.4356		18%	0.918
18%	9.70779		18%	1.083
18%	9.36548		18%	0.616
18%	8.47328		18%	1.384
18%	8.98876		18%	1.019
18%	10.0864		18%	0.981
18%+CQ	5.31008		18%+CQ	2.269
18%+CQ	7.18095		18%+CQ	2.837
18%+CQ	4.67433		18%+CQ	1.557
18%+CQ	7.76527		18%+CQ	0.92
18%+CQ	7.84471		18%+CQ	0.896
18%+CQ	6.65347		18%+CQ	0.819
1%	14.0677966*		1%	1.34
1%	6.58898		1%	1.303
1%	3.44176		1%	0.56
1%	3.46466		1%	0.449
1%	4.89231		1%	0.484
1%	4.05817		1%	0.59
1%+CQ	0.473389		1%+CQ	0.784
1%+CQ	0.897887		1%+CQ	1.521
1%+CQ	2.08686		1%+CQ	1.054
1%+CQ	1.00647		1%+CQ	0.302
1%+CQ	2.07212		1%+CQ	0.446
1%+CQ	1.7844		1%+CQ	0.38
1%+NAM	8.4031		1%+NAM	1.539
1%+NAM	7.42308		1%+NAM	1.534
1%+NAM	5.72848		1%+NAM	0.357
1%+NAM	5.98549		1%+NAM	0.888
1%+NAM	15.4787234*		1%+NAM	0.489
1%+NAM	6.7663		1%+NAM	0.34
1%+NAM+CQ	1.56784		1%+NAM+CQ	1.457
1%+NAM+CQ	1.12255		1%+NAM+CQ	1.131
1%+NAM+CQ	2.46559		1%+NAM+CQ	0.511
1%+NAM+CQ	1.95392		1%+NAM+CQ	0.287
1%+NAM+CQ	1.94241		1%+NAM+CQ	0.445
1%+NAM+CQ	3.94074		1%+NAM+CQ	0.766

## Sheet: Fig. 6
b																			d
	Weight Change D0	Weight Change D1	Weight Change D2	Weight Change D3	Weight Change D4	Weight Change D5	Weight Change D6	Weight Change D7	Weight Change D8	Weight Change D9	Weight Change D10	Weight Change D11	Weight Change D12	Weight Change D13	Weight Change D14					Final Weight Change
1%+Vehicle	0	-0.0158735	-0.0317471	-0.062436	-0.0931249	-0.123814	-0.154503	-0.185185	-0.207407	-0.222222	-0.222222	-0.244444	-0.244444	-0.251852	-0.259259				1%+Vehicle	-25.9259
1%+Vehicle	0	-0.0346154	-0.0692308	-0.0961538	-0.123077	-0.130769	-0.138462	-0.184615	-0.207692	-0.223077	-0.238462	-0.253846	-0.253846	-0.261538	-0.261538				1%+Vehicle	-26.1538
1%+Vehicle	0	-0.029954	-0.0599079	-0.089862	-0.119816	-0.14977	-0.179724	-0.209677	-0.217742	-0.233871	-0.241935	-0.241935	-0.258065	-0.25	-0.25				1%+Vehicle	-25
1%+Vehicle	0	-0.0306966	-0.0613933	-0.09209	-0.122787	-0.153483	-0.18418	-0.214876	-0.22314	-0.239669	-0.247934	-0.239669	-0.256198	-0.264463	-0.264463				1%+Vehicle	-26.4463
1%+Vehicle	0	-0.0322581	-0.0645161	-0.0860215	-0.107527	-0.129032	-0.150538	-0.182796	-0.193548	-0.204301	-0.204301	-0.215054	-0.215054	-0.225806	-0.236559				1%+Vehicle	-23.6559
1%+Vehicle	0	-0.0206186	-0.0412371	-0.0618557	-0.0721649	-0.0824742	-0.0927835	-0.113402	-0.134021	-0.14433	-0.175258	-0.185567	-0.195876	-0.206186	-0.216495				1%+Vehicle	-21.6495
1%+REV	0	-0.0325203	-0.0650407	-0.097561	-0.130081	-0.150407	-0.170732	-0.195122	-0.227642	-0.219512	-0.235772	-0.235772	-0.252033	-0.268293	-0.268293				1%+REV	-26.8293
1%+REV	0	-0.0598291	-0.119658	-0.119658	-0.119658	-0.132479	-0.145299	-0.179487	-0.188034	-0.213675	-0.205128	-0.213675	-0.239316	-0.230769	-0.230769				1%+REV	-23.0769
1%+REV	0	-0.0350877	-0.0701754	-0.100877	-0.131579	-0.149123	-0.166667	-0.175439	-0.192982	-0.201754	-0.192982	-0.219298	-0.22807	-0.245614	-0.245614				1%+REV	-24.5614
1%+REV	0	-0.0491071	-0.0982143	-0.107143	-0.116071	-0.133929	-0.151786	-0.196429	-0.1875	-0.1875	-0.196429	-0.223214	-0.241071	-0.241071	-0.241071				1%+REV	-24.1071
1%+REV	0	-0.0194175	-0.038835	-0.0533981	-0.0679612	-0.0873786	-0.106796	-0.116505	-0.116505	-0.116505	-0.15534	-0.15534	-0.174757	-0.194175	-0.203883				1%+REV	-20.3883
1%+REV	0	-0.0416667	-0.0833333	-0.0885417	-0.09375	-0.109375	-0.125	-0.15625	-0.15625	-0.166667	-0.197917	-0.197917	-0.21875	-0.229167	-0.229167				1%+REV	-22.9167
1%+EX527+NAM	0	-0.0309278	-0.0618557	-0.0824742	-0.103093	-0.123711	-0.154639	-0.175258	-0.175258	-0.185567	-0.195876	-0.206186	-0.206186	-0.216495	-0.216495				1%+EX527+NAM	-21.6495
1%+EX527+NAM	0	-0.0384615	-0.0769231	-0.111111	-0.145299	-0.153846	-0.162393	-0.179487	-0.196581	-0.205128	-0.222222	-0.264957	-0.25641	-0.264957	-0.264957				1%+EX527+NAM	-26.4957
1%+EX527+NAM	0	-0.0420561	-0.0841121	-0.102804	-0.121495	-0.130841	-0.140187	-0.168224	-0.186916	-0.186916	-0.205607	-0.224299	-0.233645	-0.233645	-0.242991				1%+EX527+NAM	-24.2991
1%+EX527+NAM	0	-0.0188679	-0.0377358	-0.0471698	-0.0566038	-0.103774	-0.150943	-0.169811	-0.188679	-0.179245	-0.198113	-0.198113	-0.216981	-0.235849	-0.235849				1%+EX527+NAM	-23.5849
1%+EX527+NAM	0	-0.025	-0.05	-0.09	-0.13	-0.13	-0.14	-0.17	-0.17	-0.2	-0.19	-0.22	-0.25	-0.26	-0.26				1%+EX527+NAM	-26
1%+EX527+NAM	0	-0.025	-0.05	-0.07	-0.1	-0.1	-0.11	-0.12	-0.12	-0.13	-0.15	-0.19	-0.22	-0.24	-0.23				1%+EX527+NAM	-23
c				d
	Weight after fast	Body Length			Weight/Length
1%+Vehicle	9.7	13.3		1%+Vehicle	0.729323
1%+Vehicle	9	13.1		1%+Vehicle	0.687023
1%+Vehicle	8.7	13		1%+Vehicle	0.669231
1%+Vehicle	8.8	13.5		1%+Vehicle	0.651852
1%+Vehicle	6.7	12.9		1%+Vehicle	0.51938
1%+Vehicle	7.2	13		1%+Vehicle	0.553846
1%+REV	7.4	13.3		1%+REV	0.556391
1%+REV	8.1	12.8		1%+REV	0.632812
1%+REV	8.9	13.3		1%+REV	0.669173
1%+REV	7.6	13.2		1%+REV	0.575758
1%+REV	7.4	13.1		1%+REV	0.564885
1%+REV	8	13.4		1%+REV	0.597015
1%+EX527+NAM	7.3	13.3		1%+EX527+NAM	0.548872
1%+EX527+NAM	8.5	13.4		1%+EX527+NAM	0.634328
1%+EX527+NAM	7.9	13.2		1%+EX527+NAM	0.598485
1%+EX527+NAM	7.7	13.2		1%+EX527+NAM	0.583333
1%+EX527+NAM	7.1	13		1%+EX527+NAM	0.546154
1%+EX527+NAM	7.1	13.1		1%+EX527+NAM	0.541985
e
	Liver Weight	LW/BW
1%+Vehicle	0.325	0.0335052
1%+Vehicle	0.29	0.0322222
1%+Vehicle	0.276	0.0317241
1%+Vehicle	0.321	0.0364773
1%+Vehicle	0.244	0.0364179
1%+Vehicle	0.245	0.0340278
1%+REV	0.277	0.0374324
1%+REV	0.277	0.0341975
1%+REV	0.375	0.0421348
1%+REV	0.313	0.0411842
1%+REV	0.27	0.0364865
1%+REV	0.311	0.038875
1%+EX527+NAM	0.261	0.0357534
1%+EX527+NAM	0.304	0.0357647
1%+EX527+NAM	0.342	0.0432911
1%+EX527+NAM	0.331	0.042987
1%+EX527+NAM	0.24	0.0338028
1%+EX527+NAM	0.29	0.0408451
g
	Vacuoles Area				TGL				TGS
1%+Vehicle	9.61774			1%+Vehicle	12.1171			1%+Vehicle	0.824615
1%+Vehicle	5.92627			1%+Vehicle	12.065			1%+Vehicle	0.672821
1%+Vehicle	5.49509			1%+Vehicle	9.98608			1%+Vehicle	0.54
1%+Vehicle	4.39425			1%+Vehicle	11.353			1%+Vehicle	0.402564
1%+Vehicle	4.61354			1%+Vehicle	16.6228			1%+Vehicle	0.370769
1%+Vehicle	5.7596			1%+Vehicle	13.8234			1%+Vehicle	0.362051
1%+REV	0.899362			1%+REV	9.16546			1%+REV	0.910769
1%+REV	2.11348			1%+REV	7.12393			1%+REV	0.741026
1%+REV	2.68025			1%+REV	10.8672			1%+REV	0.735897
1%+REV	5.32494			1%+REV	9.80097			1%+REV	0.638974
1%+REV	3.25533			1%+REV	9.08167			1%+REV	0.511795
1%+REV	4.51796			1%+REV	8.32532			1%+REV	0.477436
1%+EX527+NAM	5.80866			1%+EX527+NAM	7.67916			1%+EX527+NAM	0.835385
1%+EX527+NAM	6.29191			1%+EX527+NAM	10.5991			1%+EX527+NAM	0.612821
1%+EX527+NAM	5.53755			1%+EX527+NAM	11.0114			1%+EX527+NAM	0.541026
1%+EX527+NAM	3.0786			1%+EX527+NAM	12.1726			1%+EX527+NAM	0.466154
1%+EX527+NAM	3.42963			1%+EX527+NAM	15.3712			1%+EX527+NAM	0.428205
1%+EX527+NAM	4.298			1%+EX527+NAM	11.7592			1%+EX527+NAM	0.330256

[truncated: 11 more sheets: Fig. 7, Supp Fig. 1, Supp Fig. 2, Supp Fig. 3, Supp Fig. 4a, Supp Fig. 4b, Supp Fig. 5, Supp Fig. 6, Supp T1, Supp T2, Blots]
